# Supplementary material for: An online survey of personal mosquito-repellent strategies
Source: PeerJ. 2018 Jul 3;6:e5151. doi: 10.7717/peerj.5151 (PMC6034598; doi:10.7717/peerj.5151)
Supplement: Supplemental Information 2 — This file contains the individual answers of the survey participants. [file peerj-06-5151-s002.xlsx]

## Sheet: Sheet1
What is your sex/gender? Q1	What is your age? Q2	What is the highest level of education you have completed? Q3	Please list your current state, country and/or region of residence and up to three additional places you have lived the longest. Q4	Which of the following best fits how you MOST OFTEN think about mosquitos? Q5	Which of the following best fits your knowledge of mosquitos? Q6	In this study, we are interested in learning about non-commercial methods of repelling or controlling mosquitos. Please list allÂ methods you have ever used to control or repel mosquitos. Q7					Please review the list below and check any methods you have used that you did not already list above. Â [Check all that apply] Q8																	Please rank up to the top five most effective methods from the all methods you have ever used. Q9
Response	Response	Response	This information has been removed to protect the privacy of the survey participants.	Response	Response	Method 1	Method 2	Method 3	Method 4	Method 5 (if more than one remains, please list remaining methods in this box)	Spray-on mosquito repellent with DEET	Spray-on natural repellents	Essential oils	Citronella candles	Sonic repellers	Mosquito bracelets	Vitamin B patches	Mosquito repellent patches	Medications (such as vitamin B or garlic pills)	Mosquito Dunks (or other BT product)	Insecticide spray (such as permethrin)	Mosquito repelling plants	Electric insect zapper	Mosquito coils	Insecticide-treated clothing	Bed nets	None of the above	1	2	3	4	5
Masculino	38-57	PÃ³s graduaÃ§Ã£o completo (Mestrado/Doutorado/PÃ³s-Doutorado)		Eu me preocupo muito em pegar alguma doenÃ§a transmitida por mosquitos	Eu leio regularmente mÃ­dias populares (revistas, jornais, etc.), mas nÃ£o leio artigos cientÃ­ficos sobre o assunto.	Ã“leo de citronela	FumaÃ§a de vegetaÃ§Ã£o fresca	Queima de esterco bovino seco	Barro sobre a pele quando em campi		Repelente em spray Ã base de DEET (Diethyl Toluamide)	Repelente em spray Ã base de produtos naturais	Ã“leos essenciais									Plantas repelentes de mosquitos	Raquete elÃ©trica	Repelente em espiral		Cortinado/dossel telado para cama		FumaÃ§a	Ã“leo de citronela	Mosqueteiro(tela)
Feminino	18-37	Ensino Superior incompleto		Eu me preocupo sÃ³ um pouco em pegar alguma doenÃ§a transmitida por mosquitos	Eu leio regularmente pesquisas cientÃ­ficas sobre mosquitos/pernilongos, mas eu nÃ£o fiz pesquisa com pernilongos.
Masculino	38-57	PÃ³s graduaÃ§Ã£o completo (Mestrado/Doutorado/PÃ³s-Doutorado)		Eu me preocupo muito em pegar alguma doenÃ§a transmitida por mosquitos	Eu leio regularmente mÃ­dias populares (revistas, jornais, etc.), mas nÃ£o leio artigos cientÃ­ficos sobre o assunto.	Controle quÃ­mico	Controle manual				Repelente em spray Ã base de DEET (Diethyl Toluamide)			Velas de citronela					Medicamento (ex: vitamina B ou pÃ­lulas de alho)				Raquete elÃ©trica	Repelente em espiral		Cortinado/dossel telado para cama		Controle quÃ­mico	vela de citronela	repelente em espiral	cortinado/dossel telado para cama	raquete elÃ©trica
Masculino	38-57	PÃ³s graduaÃ§Ã£o completo (Mestrado/Doutorado/PÃ³s-Doutorado)		Eu me preocupo muito em pegar alguma doenÃ§a transmitida por mosquitos	Eu leio regularmente pesquisas cientÃ­ficas sobre mosquitos/pernilongos, mas eu nÃ£o fiz pesquisa com pernilongos.	Escape com telas	Uso de repelentes tÃ³picos	Vedar a residÃªncia	Eliminar criatÃ³rios	Uso de raquete elÃ©trica, uso de roupas claras e compridas, escape de horÃ¡rios e locais de maior concentraÃ§Ã£o de mosquitos ao inÃ­cio e fim do dia, residir em locais altos de baixa pressÃ£o de insetos.	Repelente em spray Ã base de DEET (Diethyl Toluamide)	Repelente em spray Ã base de produtos naturais	Ã“leos essenciais	Velas de citronela	Repelentes eletrÃ´nicos ultrasÃ´nicos				Medicamento (ex: vitamina B ou pÃ­lulas de alho)		Inseticidas em spray (como permetrina)	Plantas repelentes de mosquitos	Raquete elÃ©trica	Repelente em espiral	Roupas com repelente	Cortinado/dossel telado para cama		Morar em local sem pressÃ£o	MAnter a residÃŠncia fechada	Uso de telas	Repelente tÃ³pico Exposis	Eliminar criadouros
Masculino	38-57	PÃ³s graduaÃ§Ã£o completo (Mestrado/Doutorado/PÃ³s-Doutorado)		Eu me preocupo muito em pegar alguma doenÃ§a transmitida por mosquitos	O que sei sobre mosquitos se restringe Ã minha experiÃªncia pessoal.	inseticida	manter recipientes virados para baixo para nÃ£o aculmuar Ã¡gua	telas nas janelas	nÃ£o cultivar plantas como bromÃ©lias, por exemplo				Ã“leos essenciais	Velas de citronela	Repelentes eletrÃ´nicos ultrasÃ´nicos									Repelente em espiral				repelente spray	telas nas janelas	repelente em espiral	Ã³leos essenciais	repelentes eletrÃ´nicos
Masculino	18-37	PÃ³s graduaÃ§Ã£o completo (Mestrado/Doutorado/PÃ³s-Doutorado)		Eu me preocupo muito em pegar alguma doenÃ§a transmitida por mosquitos	Eu jÃ¡ fiz pesquisas com mosquitos.	Limpeza de lixo em terrenos	Perfurar recipientes com prego para nÃ£o acumular Ã¡gua	Capturar mosquitos que estÃ£o em aviÃµes	Drenar Ã¡gua embaixo da grama do quintal	Trocar recipientes sem tampas com pessoas pobres por recipientes com tampas.	Repelente em spray Ã base de DEET (Diethyl Toluamide)	Repelente em spray Ã base de produtos naturais	Ã“leos essenciais	Velas de citronela		Pulseiras anti-mosquito					Inseticidas em spray (como permetrina)	Plantas repelentes de mosquitos	Raquete elÃ©trica	Repelente em espiral	Roupas com repelente	Cortinado/dossel telado para cama		Telagem de porta e janelas	Mosquiteiros e cortinados (impregnados ou nÃ£o)	Uso de roupas repelentes	Matar os mosquitos que tentam se alimentar em mim	Repelente com Deet ou icaridina
Masculino	38-57	PÃ³s graduaÃ§Ã£o completo (Mestrado/Doutorado/PÃ³s-Doutorado)		Eu me preocupo muito em pegar alguma doenÃ§a transmitida por mosquitos	Eu leio regularmente mÃ­dias populares (revistas, jornais, etc.), mas nÃ£o leio artigos cientÃ­ficos sobre o assunto.	nÃ£o usei						Repelente em spray Ã base de produtos naturais	Ã“leos essenciais	Velas de citronela	Repelentes eletrÃ´nicos ultrasÃ´nicos						Inseticidas em spray (como permetrina)		Raquete elÃ©trica	Repelente em espiral				Inseticidas em spray (como permetrina)	Raquete elÃ©trica	Repelente em espiral	Velas de citronela	Repelentes eletrÃ´nicos ultrasÃ´nicos
Feminino	18-37	PÃ³s graduaÃ§Ã£o completo (Mestrado/Doutorado/PÃ³s-Doutorado)		Eu me preocupo muito em pegar alguma doenÃ§a transmitida por mosquitos	Eu leio regularmente mÃ­dias populares (revistas, jornais, etc.), mas nÃ£o leio artigos cientÃ­ficos sobre o assunto.	Repelente	Pulseiras a base de citronela									Pulseiras anti-mosquito							Raquete elÃ©trica					Pulseiras
Feminino	18-37	PÃ³s graduaÃ§Ã£o completo (Mestrado/Doutorado/PÃ³s-Doutorado)		Eu me preocupo muito em pegar alguma doenÃ§a transmitida por mosquitos	Eu leio regularmente mÃ­dias populares (revistas, jornais, etc.), mas nÃ£o leio artigos cientÃ­ficos sobre o assunto.	Repelente					Repelente em spray Ã base de DEET (Diethyl Toluamide)												Raquete elÃ©trica					Repelente	Raquete elÃ©trica
Male	38-57	Bachelor's degree (or equivalent)		I am just a little concerned about getting a disease from a mosquito.	I have learned about mosquitos from family and friends, but do not regularly read about mosquitos.	Citronella Candels	Electric Insect Zapper				Spray-on mosquito repellent with DEET	Spray-on natural repellents																electric insect zapper
Female	18-37	Associate's degree (or equivalent)		I am very concerned about getting mosquito bites.	I have learned about mosquitos from family and friends, but do not regularly read about mosquitos.	Mosquito repellent	changing lotion, perfumes, etc.				Spray-on mosquito repellent with DEET		Essential oils								Insecticide spray (such as permethrin)							Spray-on mosquito repellent
Feminino	18-37	PÃ³s graduaÃ§Ã£o completo (Mestrado/Doutorado/PÃ³s-Doutorado)		Eu me preocupo muito em pegar alguma doenÃ§a transmitida por mosquitos	Eu leio regularmente mÃ­dias populares (revistas, jornais, etc.), mas nÃ£o leio artigos cientÃ­ficos sobre o assunto.	Repelente					Repelente em spray Ã base de DEET (Diethyl Toluamide)																	Repelente comercial exposis
Feminino	38-57	PÃ³s graduaÃ§Ã£o completo (Mestrado/Doutorado/PÃ³s-Doutorado)		Eu me preocupo muito em pegar alguma doenÃ§a transmitida por mosquitos	Eu jÃ¡ fiz pesquisas com mosquitos.	Repelente comercial	Mosquiteiros impregnados	Ventilador	Velas com Ã³leos essenciais	Queimar ervas					Repelentes eletrÃ´nicos ultrasÃ´nicos	Pulseiras anti-mosquito					Inseticidas em spray (como permetrina)	Plantas repelentes de mosquitos	Raquete elÃ©trica	Repelente em espiral				Repelente comercial	Raquete	Mosquiteiro	Ventilador	Inseticida
Male	38-57	High school only (no college)		I am very concerned about getting mosquito bites.	I know very little about mosquitos.	Spray with DEET	The green coils you light	Bug zappers																			None of the above	Repellent with DEET
Female	18-37	Bachelor's degree (or equivalent)		I am just a little concerned about getting mosquito bites.	I regularly read popular media and/or news articles about mosquitos, but not scientific research.	Removal of standing water	Citronella Candles	Spray skin repellent	Scent producing wrist bands	Burning a coil shaped repellent, wearing long sleeves and protective layers of clothing.		Spray-on natural repellents											Electric insect zapper					Mosquito coils	Citronella candles	Spray on repellent DDT	Spray on natural repellent	Mosquito bracelets
Feminino	38-57	PÃ³s graduaÃ§Ã£o completo (Mestrado/Doutorado/PÃ³s-Doutorado)		Eu me preocupo muito em pegar alguma doenÃ§a transmitida por mosquitos	Eu leio regularmente mÃ­dias populares (revistas, jornais, etc.), mas nÃ£o leio artigos cientÃ­ficos sobre o assunto.	Repelente dermico em spray	Repelente spray para residencia					Repelente em spray Ã base de produtos naturais		Velas de citronela							Inseticidas em spray (como permetrina)		Raquete elÃ©trica					Inseticida em spray	Raquete eletrica	Repelente em spray a base de produtos naturais	Velas de citronela
Masculino	38-57	PÃ³s graduaÃ§Ã£o completo (Mestrado/Doutorado/PÃ³s-Doutorado)		Eu me preocupo muito em pegar alguma doenÃ§a transmitida por mosquitos	Eu jÃ¡ fiz pesquisas com mosquitos.	Repelentes comerciais, todos...	Queimar casa de Cupim, em Ã¡reas indÃ­genas, deu certo.	Queimar fezes de vaca, tem surtido efeitos esporaticos	Passar no corpo Ã³leo branco, vi dar certo para alguns gÃªneros	Tomar vitamina do complexo B e usar alho ingerido e no corpo, deu certa repelÃªncia		Repelente em spray Ã base de produtos naturais	Ã“leos essenciais	Velas de citronela		Pulseiras anti-mosquito					Inseticidas em spray (como permetrina)	Plantas repelentes de mosquitos	Raquete elÃ©trica			Cortinado/dossel telado para cama		Repelente em spray Ã base de DEET (Diethyl Toluamide)	Plantas repelentes de mosquitos	Inseticidas em spray (como permetrina)	Raquete elÃ©trica	Ã“leos essenciais
Female	58 or older	High school only (no college)		I am just a little concerned about getting a disease from a mosquito.	I regularly read popular media and/or news articles about mosquitos, but not scientific research.	Avon's Skin So Soft	"Off" spray with Deet				Spray-on mosquito repellent with DEET																	"Off" spray on w/deet
Male	18-37	Associate's degree (or equivalent)		I am just a little concerned about getting a disease from a mosquito.	I know about mosquitos only from my personal experience with them.	Long sleeve,	Basil oil					Spray-on natural repellents	Essential oils										Electric insect zapper			Bed nets		Net
Feminino	38-57	PÃ³s graduaÃ§Ã£o completo (Mestrado/Doutorado/PÃ³s-Doutorado)		Eu me preocupo muito em pegar alguma doenÃ§a transmitida por mosquitos	Eu leio regularmente pesquisas cientÃ­ficas sobre mosquitos/pernilongos, mas eu nÃ£o fiz pesquisa com pernilongos.	Repelentes comercializados	Repelentes de plantas medicinas				Repelente em spray Ã base de DEET (Diethyl Toluamide)	Repelente em spray Ã base de produtos naturais	Ã“leos essenciais	Velas de citronela	Repelentes eletrÃ´nicos ultrasÃ´nicos				Medicamento (ex: vitamina B ou pÃ­lulas de alho)		Inseticidas em spray (como permetrina)	Plantas repelentes de mosquitos	Raquete elÃ©trica					Inseticida spray	Raquete elÃ©trica	Repelentes comerciais	Repelentes a base de produtos naturais	Plantas repelentes citronela
Female	38-57	Bachelor's degree (or equivalent)		I am just a little concerned about getting a disease from a mosquito.	I know about mosquitos only from my personal experience with them.	Have lemon plant	Lavender plant	Mosquito plant			Spray-on mosquito repellent with DEET		Essential oils															Mosquito plants	Sprays	Candles
Male	38-57	Associate's degree (or equivalent)		I am just a little concerned about getting mosquito bites.	I regularly read popular media and/or news articles about mosquitos, but not scientific research.	Couple drops of diesel in standing water	Smoke ... usually drinking around campfires, everyone has something they believe works best.. but I've found the smoke smell on the clothing the next day works				Spray-on mosquito repellent with DEET			Citronella candles	Sonic repellers								Electric insect zapper	Mosquito coils		Bed nets		Deep woods off	Bullfrog reppelant
Male	18-37	Bachelor's degree (or equivalent)		I am just a little concerned about getting mosquito bites.	I know very little about mosquitos.
Feminino	38-57	PÃ³s graduaÃ§Ã£o completo (Mestrado/Doutorado/PÃ³s-Doutorado)		Eu me preocupo muito em pegar alguma doenÃ§a transmitida por mosquitos	Eu leio regularmente pesquisas cientÃ­ficas sobre mosquitos/pernilongos, mas eu nÃ£o fiz pesquisa com pernilongos.	Repelentes sonoros	Repelentes aplicados sobre a pele	Repelentes aplicados no ambiente	Uso de plantas e especiarias que repelem mosquitos	IngestÃ£o de vitaminas do complexo B e Ã³leo de alho	Repelente em spray Ã base de DEET (Diethyl Toluamide)	Repelente em spray Ã base de produtos naturais	Ã“leos essenciais		Repelentes eletrÃ´nicos ultrasÃ´nicos	Pulseiras anti-mosquito			Medicamento (ex: vitamina B ou pÃ­lulas de alho)		Inseticidas em spray (como permetrina)	Plantas repelentes de mosquitos	Raquete elÃ©trica	Repelente em espiral				Repelente sonoro	AplicaÃ§Ã£o de repelente quÃ­mico sobre a pele	AplicaÃ§Ã£o de repelentes no ambiente	Uso de plantas e especiarias que repelem mosquitos	IngestÃ£o de vitaminas do complexo B
Female	18-37	Bachelor's degree (or equivalent)		I rarely think about mosquitos.	I know very little about mosquitos.	Lotions	Boday wash				Spray-on mosquito repellent with DEET	Spray-on natural repellents																Spray
Masculino	18-37	PÃ³s graduaÃ§Ã£o completo (Mestrado/Doutorado/PÃ³s-Doutorado)		Eu me preocupo muito em pegar alguma doenÃ§a transmitida por mosquitos	Eu leio regularmente pesquisas cientÃ­ficas sobre mosquitos/pernilongos, mas eu nÃ£o fiz pesquisa com pernilongos.	Roupas de manga longa	Fechar janelas antes do anoitecer				Repelente em spray Ã base de DEET (Diethyl Toluamide)										Inseticidas em spray (como permetrina)		Raquete elÃ©trica			Cortinado/dossel telado para cama		Inseticida em spray	Repelente elÃ©trico em pastilha	Raquete elÃ©trica	Repelente em spray (DEET)
Feminino	58 ou mais	PÃ³s graduaÃ§Ã£o completo (Mestrado/Doutorado/PÃ³s-Doutorado)		Eu me preocupo muito em pegar alguma doenÃ§a transmitida por mosquitos	Eu leio regularmente mÃ­dias populares (revistas, jornais, etc.), mas nÃ£o leio artigos cientÃ­ficos sobre o assunto.	SoluÃ§Ã£o de cravo da Ã­ndia em Ã¡lcool e Ã³leo - para uso tÃ³pico e nas Ã¡reas expostas	LÃ¢mpadas mata-mosquitos	Velas de citronela	Repelentes ultrasÃ´nicos		Repelente em spray Ã base de DEET (Diethyl Toluamide)	Repelente em spray Ã base de produtos naturais				Pulseiras anti-mosquito		Adesivos anti-mosquito			Inseticidas em spray (como permetrina)		Raquete elÃ©trica		Roupas com repelente	Cortinado/dossel telado para cama		LÃ¢mpadas mata-mosquitos	SoluÃ§Ã£o de cravo da Ã­ndia em Ã¡lcool e Ã³leo - para uso tÃ³pico	Velas de citronela
Female	18-37	Some college (no degree)		I am just a little concerned about getting a disease from a mosquito.	I regularly read scientific research about mosquitos, but I havenâ€™t conducted research on mosquitos.	Deet repellents	Citronella candles	Deet free essential oil based sprays																Mosquito coils				Deet free essential oil based sprays	Deet sprays	Mosquito coils	Citronella candles
Male	58 or older	Bachelor's degree (or equivalent)		I am just a little concerned about getting a disease from a mosquito.	I have conducted research on mosquitos.	Propane mosquito trap	Skin so soft spray	DEETS			Spray-on mosquito repellent with DEET	Spray-on natural repellents	Essential oils	Citronella candles														Skin so soft
Masculino	38-57	PÃ³s graduaÃ§Ã£o completo (Mestrado/Doutorado/PÃ³s-Doutorado)		Eu me preocupo muito em pegar alguma doenÃ§a transmitida por mosquitos	Eu leio regularmente pesquisas cientÃ­ficas sobre mosquitos/pernilongos, mas eu nÃ£o fiz pesquisa com pernilongos.	Telas	Repelentes	Tomar B12, ingestao	Inseticidas		Repelente em spray Ã base de DEET (Diethyl Toluamide)	Repelente em spray Ã base de produtos naturais	Ã“leos essenciais						Medicamento (ex: vitamina B ou pÃ­lulas de alho)		Inseticidas em spray (como permetrina)			Repelente em espiral				Tela	Inseticida	B12	Repelente
Female	38-57	Bachelor's degree (or equivalent)		I am just a little concerned about getting a disease from a mosquito.	I know about mosquitos only from my personal experience with them.	1/3 Baby oil 1/3 Meths 1/3 dettol	Wear clothes	Turn a light on in another room			Spray-on mosquito repellent with DEET	Spray-on natural repellents	Essential oils	Citronella candles	Sonic repellers	Mosquito bracelets		Mosquito repellent patches			Insecticide spray (such as permethrin)	Mosquito repelling plants	Electric insect zapper	Mosquito coils		Bed nets	None of the above	Personal wear Sonic repellers	Clothes	Plug in sonic repellers
Female	38-57	Some college (no degree)		I am just a little concerned about getting a disease from a mosquito.	I have learned about mosquitos from family and friends, but do not regularly read about mosquitos.	100% eucalyptus oil mixed with non-toxic body cream	Mozzie coils	Citrus candles	Mozzie burning sticks		Spray-on mosquito repellent with DEET												Electric insect zapper					eucalyptus oil/body cream
Female	18-37	High school only (no college)		I am very concerned about getting a disease from a mosquito.	I regularly read popular media and/or news articles about mosquitos, but not scientific research.	2 ingredient organic small handfull of fresh parsley or dried 4 oz of apple cider vinegar crush parsley in to vinegar	Fill up an empty spary bottle fill up 3 quarters of way with distilled water tablespoon witch hazel essentail oil lavender euclyptus shanke n spary					Spray-on natural repellents	Essential oils			Mosquito bracelets												2 ingredient organic method	Spary bottle method	Rubbing a dryer sheet on my clothes
Female	38-57	Associate's degree (or equivalent)		I am very concerned about getting mosquito bites.	I regularly read popular media and/or news articles about mosquitos, but not scientific research.	STAY INSIDE	WEAR LONG SLEEVES	LIGHT CLOTHING			Spray-on mosquito repellent with DEET	Spray-on natural repellents				Mosquito bracelets			Medications (such as vitamin B or garlic pills)				Electric insect zapper		Insecticide-treated clothing			SPRAY REPELLENT	MOSQUITO BRACELETS	NATURA REPELLENT
Male	18-37	Bachelor's degree (or equivalent)		I rarely think about mosquitos.	I know about mosquitos only from my personal experience with them.						Spray-on mosquito repellent with DEET					Mosquito bracelets							Electric insect zapper					Deet	Braclets	Zapper
Male	18-37	Bachelor's degree (or equivalent)		I am very concerned about getting a disease from a mosquito.	I regularly read scientific research about mosquitos, but I havenâ€™t conducted research on mosquitos.	50% DEET spray	Bed nets																				None of the above	DEET spray (daytime)	Bed Net (night time)
Female	18-37	Some college (no degree)		I am just a little concerned about getting a disease from a mosquito.	I regularly read popular media and/or news articles about mosquitos, but not scientific research.	repellent	citronella	bounce sheets lol	eating garlic lol	bringing someone around who the mosquitoes like more then me	Spray-on mosquito repellent with DEET	Spray-on natural repellents		Citronella candles							Insecticide spray (such as permethrin)		Electric insect zapper	Mosquito coils				Covering myself with deet and others	Citronella candels	insect zapper	coils
Masculino	38-57	PÃ³s graduaÃ§Ã£o completo (Mestrado/Doutorado/PÃ³s-Doutorado)		Eu me preocupo muito em pegar alguma doenÃ§a transmitida por mosquitos	Eu leio regularmente pesquisas cientÃ­ficas sobre mosquitos/pernilongos, mas eu nÃ£o fiz pesquisa com pernilongos.	uso de Ã³leo de citronella, diluido em Ã¡gua e aplicado com vaporizador	uso de borra de cafÃ© em vasos de plantas	uso de cravo imerso em alcool aplicado sobre a pele	ingestÃ£o de alho			Repelente em spray Ã base de produtos naturais	Ã“leos essenciais		Repelentes eletrÃ´nicos ultrasÃ´nicos						Inseticidas em spray (como permetrina)	Plantas repelentes de mosquitos	Raquete elÃ©trica	Repelente em espiral		Cortinado/dossel telado para cama		Ã³leo de cintronella	infusÃ£o de cravo com alcool	uso de tela em janelas
Female	58 or older	Some college (no degree)		I am just a little concerned about getting a disease from a mosquito.	I regularly read popular media and/or news articles about mosquitos, but not scientific research.	Remove standing water	Spray with Deet						Essential oils															Spray with Deet
Female	38-57	Some college (no degree)		I am just a little concerned about getting a disease from a mosquito.	I regularly read scientific research about mosquitos, but I havenâ€™t conducted research on mosquitos.	Citronella plants placed at my doors	Stay inside	Rubbing citronella leaves on my legs and arms no			Spray-on mosquito repellent with DEET	Spray-on natural repellents	Essential oils	Citronella candles														Spray repellent with 100% deet	Nothing else has worked
Female	18-37	Bachelor's degree (or equivalent)		I am very concerned about getting a disease from a mosquito.	I regularly read scientific research about mosquitos, but I havenâ€™t conducted research on mosquitos.	Off all over	Wearing jeans	Light colored clothing	Avoiding evenings		Spray-on mosquito repellent with DEET	Spray-on natural repellents		Citronella candles		Mosquito bracelets												Spray on with deet	Candles	Mosquito braclets
Feminino	38-57	PÃ³s graduaÃ§Ã£o completo (Mestrado/Doutorado/PÃ³s-Doutorado)		Eu me preocupo muito em pegar alguma doenÃ§a transmitida por mosquitos	Eu leio regularmente mÃ­dias populares (revistas, jornais, etc.), mas nÃ£o leio artigos cientÃ­ficos sobre o assunto.	uso de citronela como repelente em velas, ou pingar gotas do produto diretamente no chÃ£o	vasos de plantas devem ser conservados com terra em seus pratos, evitar todo tipo de acumulo de agua	nÃ£o acumular Ã¡gua em vasos, pneus, no quintal.	telar as janelas principais e fechar a casa antes das seis h da tarde		Repelente em spray Ã base de DEET (Diethyl Toluamide)	Repelente em spray Ã base de produtos naturais	Ã“leos essenciais								Inseticidas em spray (como permetrina)			Repelente em espiral		Cortinado/dossel telado para cama		inseticida que a Prefeitura passa nas ruas	inseticida em spray nÃ£o toxica para humanos, comercial	citronela	telas	higiene total da casa e quintais
Masculino	38-57	PÃ³s graduaÃ§Ã£o completo (Mestrado/Doutorado/PÃ³s-Doutorado)		Eu me preocupo muito em pegar alguma doenÃ§a transmitida por mosquitos	Eu leio regularmente mÃ­dias populares (revistas, jornais, etc.), mas nÃ£o leio artigos cientÃ­ficos sobre o assunto.	Uso de telas nas janelas	AdiÃ§Ã£o de quantidade maior de alho na alimentaÃ§Ã£o							Velas de citronela	Repelentes eletrÃ´nicos ultrasÃ´nicos						Inseticidas em spray (como permetrina)			Repelente em espiral				Repelente elÃ©trico lÃ­quido comercial (piretroides em base querosene como veÃ­culo)	Inseticida spray	Repelente em espiral	Vela de citronela	Repelente eletrÃ´nico ultrassÃ´nico
Male	58 or older	Bachelor's degree (or equivalent)		I am just a little concerned about getting mosquito bites.	I have learned about mosquitos from family and friends, but do not regularly read about mosquitos.	Mosquito jacket	Fire	Avoid standing water around house	Spray repellant - deet	Mosquito coils				Citronella candles							Insecticide spray (such as permethrin)		Electric insect zapper					Spray-on mosquito repellent with DEET	Fire - at fishing shore lunches	Mosquito coils	Mosquito jacket
Feminino	38-57	PÃ³s graduaÃ§Ã£o completo (Mestrado/Doutorado/PÃ³s-Doutorado)		Eu me preocupo muito em pegar alguma doenÃ§a transmitida por mosquitos	Eu leio regularmente mÃ­dias populares (revistas, jornais, etc.), mas nÃ£o leio artigos cientÃ­ficos sobre o assunto.	uso raquete elÃ©trica	uso repelente elÃ©trico	uso repelente em spray ou em creme na pele	uso vela repelente de citronela	inseticida em spray					Repelentes eletrÃ´nicos ultrasÃ´nicos	Pulseiras anti-mosquito												repelente em spray ou em creme na pele	repelente elÃ©trico	inseticida spray	raquete elÃ©trica, quando encontro o mosquito	repelente em vela de citronella
Feminino	38-57	PÃ³s graduaÃ§Ã£o completo (Mestrado/Doutorado/PÃ³s-Doutorado)		Eu me preocupo muito em pegar alguma doenÃ§a transmitida por mosquitos	Eu leio regularmente pesquisas cientÃ­ficas sobre mosquitos/pernilongos, mas eu nÃ£o fiz pesquisa com pernilongos.	Vela de citronela					Repelente em spray Ã base de DEET (Diethyl Toluamide)	Repelente em spray Ã base de produtos naturais		Velas de citronela	Repelentes eletrÃ´nicos ultrasÃ´nicos				Medicamento (ex: vitamina B ou pÃ­lulas de alho)		Inseticidas em spray (como permetrina)		Raquete elÃ©trica	Repelente em espiral		Cortinado/dossel telado para cama		Repelentes em spray permetrina	Repelentes em spray	telado parar cama	raquete elÃ©trica	vela citronela
Male	58 or older	Bachelor's degree (or equivalent)		I am just a little concerned about getting mosquito bites.	I have learned about mosquitos from family and friends, but do not regularly read about mosquitos.	wear long sleeve shirts and long pants																					None of the above	wear long sleeve shirts, and full length pants
Feminino	38-57	PÃ³s graduaÃ§Ã£o completo (Mestrado/Doutorado/PÃ³s-Doutorado)		Eu me preocupo muito em pegar alguma doenÃ§a transmitida por mosquitos	O que sei sobre mosquitos se restringe Ã minha experiÃªncia pessoal.	Vela de citronela	repelentes naturais a base de citironela	Mistura de Alcool, Ã³leo e cravo			Repelente em spray Ã base de DEET (Diethyl Toluamide)					Pulseiras anti-mosquito		Adesivos anti-mosquito					Raquete elÃ©trica					citronela spray	Ã³leo com cravo e alcool
Femenino	58 o mayor	Licenciatura (o equivalente)		Raramente pienso en los mosquitos.	Regularmente leo en medios de comunicaciÃ³n popular y/o noticias acerca de los mosquitos, pero no informaciÃ³n cientÃ­fica.	Aceite de citronella en piel y ambientador en muebles	Quemar varillas de aceite de citronella	Mosquitera en ventanas	Mosquitera en cama			Repelentes naturales en aerosol							Medicamentos (Como vitamina B o pastillas de ajo)									Mosquitera	Aceite Citronella	Repelente natural (bio) aerosol	Vitaminas, pastillas ajo
Feminino	38-57	PÃ³s graduaÃ§Ã£o completo (Mestrado/Doutorado/PÃ³s-Doutorado)		Eu me preocupo muito em pegar alguma doenÃ§a transmitida por mosquitos	Eu leio regularmente mÃ­dias populares (revistas, jornais, etc.), mas nÃ£o leio artigos cientÃ­ficos sobre o assunto.	Velas de citronella	Repelente	Evitar Ã¡gua parada em vasos ou outros recipientes													Inseticidas em spray (como permetrina)		Raquete elÃ©trica					Repelente	Raquete elÃ©trica	Inseticida em spray	Evitar Ã¡gua parada em vasos ou outros recipientes	Velas de citronella
Female	18-37	Associate's degree (or equivalent)		I am very concerned about getting a disease from a mosquito.	I regularly read popular media and/or news articles about mosquitos, but not scientific research.	Actual repellant	Plant extracts such as rosemary or lavender	Staying indoors			Spray-on mosquito repellent with DEET																	Plant extracts	Repellant
Masculino	38-57	PÃ³s graduaÃ§Ã£o completo (Mestrado/Doutorado/PÃ³s-Doutorado)		Eu me preocupo muito em pegar alguma doenÃ§a transmitida por mosquitos	Eu jÃ¡ fiz pesquisas com mosquitos.
Female	38-57	Some college (no degree)		I am just a little concerned about getting a disease from a mosquito.	I regularly read popular media and/or news articles about mosquitos, but not scientific research.	staying indoors after dusk	wearing light colored clothing	placing a bounce dryer sheet on my person (did not work!)	removing standing water on property (if possible).		Spray-on mosquito repellent with DEET			Citronella candles		Mosquito bracelets												staying indoors after dusk	spray-on mosquito repellent with DEET
Masculino	18-37	Ensino Superior incompleto		Eu me preocupo muito em ser picado por mosquitos	Eu leio regularmente mÃ­dias populares (revistas, jornais, etc.), mas nÃ£o leio artigos cientÃ­ficos sobre o assunto.	Uso de repelente de tomada	Uso de repelente na pele	Deixar ventilador ligado	Uso de telas nas janelas e mosquiteiros	Uso de velas de citronela		Repelente em spray Ã base de produtos naturais											Raquete elÃ©trica					Repelente de tomada	Repelente para a pele	Mosquiteiro	Ventilador	Spray natural
Feminino	38-57	PÃ³s graduaÃ§Ã£o completo (Mestrado/Doutorado/PÃ³s-Doutorado)		Eu me preocupo muito em ser picado por mosquitos	Eu leio regularmente pesquisas cientÃ­ficas sobre mosquitos/pernilongos, mas eu nÃ£o fiz pesquisa com pernilongos.	Repelentes	Plantas	Vick Vaprorub	Sentinela				Ã“leos essenciais									Plantas repelentes de mosquitos						Repelentes Ã³leo	Repelentes Naturais
Feminino	38-57	PÃ³s graduaÃ§Ã£o completo (Mestrado/Doutorado/PÃ³s-Doutorado)		Eu me preocupo muito em ser picado por mosquitos	Eu leio regularmente pesquisas cientÃ­ficas sobre mosquitos/pernilongos, mas eu nÃ£o fiz pesquisa com pernilongos.	Repelentes feitos com ervas uso externo	InfusÃ£o de ervas para tomar como repelente de mosquito					Repelente em spray Ã base de produtos naturais	Ã“leos essenciais	Velas de citronela							Inseticidas em spray (como permetrina)	Plantas repelentes de mosquitos	Raquete elÃ©trica	Repelente em espiral		Cortinado/dossel telado para cama		Repelentes comerciais	Mosquiteiro na hora do mosquito da malÃ¡ria	Repelentes de ervas	InfusÃ£o de ervas para ingerir
Feminino	18-37	PÃ³s graduaÃ§Ã£o completo (Mestrado/Doutorado/PÃ³s-Doutorado)		Eu me preocupo muito em ser picado por mosquitos	Eu jÃ¡ fiz pesquisas com mosquitos.	Roupas que cubram os membros					Repelente em spray Ã base de DEET (Diethyl Toluamide)	Repelente em spray Ã base de produtos naturais			Repelentes eletrÃ´nicos ultrasÃ´nicos						Inseticidas em spray (como permetrina)		Raquete elÃ©trica		Roupas com repelente			Repelente a base de DEET	Repelente eletrÃ´nicos	Raquete elÃ©trica	Roupas com repelente	Inseticidas em spray
Male	18-37	Bachelor's degree (or equivalent)		I am just a little concerned about getting a disease from a mosquito.	I regularly read popular media and/or news articles about mosquitos, but not scientific research.	Aeroguard	Wrist bands designed to repel against mosquitos	Mosquito coils							Sonic repellers		Vitamin B patches		Medications (such as vitamin B or garlic pills)	Mosquito Dunks (or other BT product)	Insecticide spray (such as permethrin)	Mosquito repelling plants			Insecticide-treated clothing	Bed nets		Aeroguard	Mosquito coils	Bracelets	Essential oils	Electric zappers
Masculino	38-57	PÃ³s graduaÃ§Ã£o completo (Mestrado/Doutorado/PÃ³s-Doutorado)		Eu me preocupo muito em ser picado por mosquitos	Eu leio regularmente mÃ­dias populares (revistas, jornais, etc.), mas nÃ£o leio artigos cientÃ­ficos sobre o assunto.	Sempre uso mÃ©todos comerciais					Repelente em spray Ã base de DEET (Diethyl Toluamide)			Velas de citronela							Inseticidas em spray (como permetrina)		Raquete elÃ©trica					Raquete elÃ©trica	Repelente em spray a base de DEET	Inseticida em spray	velas de citronela
Male	18-37	Bachelor's degree (or equivalent)		I am just a little concerned about getting a disease from a mosquito.	I regularly read popular media and/or news articles about mosquitos, but not scientific research.	Aerosol sprays	Nets							Citronella candles	Sonic repellers													Nets
Male	18-37	Some college (no degree)		I am just a little concerned about getting a disease from a mosquito.	I regularly read scientific research about mosquitos, but I havenâ€™t conducted research on mosquitos.	Longer Clothing (Pants, Long Sleeve Shirts)	Chemical Repellent (DEET, etc.)	Heat/Smoke from a Fire						Citronella candles							Insecticide spray (such as permethrin)		Electric insect zapper					DEET Repellent	Intense Heat/Smoke	Insecticide	Longer Clothing	Citronella Candles
Masculino	38-57	PÃ³s graduaÃ§Ã£o completo (Mestrado/Doutorado/PÃ³s-Doutorado)		Eu me preocupo muito em ser picado por mosquitos	Eu leio regularmente mÃ­dias populares (revistas, jornais, etc.), mas nÃ£o leio artigos cientÃ­ficos sobre o assunto.	TOMAR COMPLEXO B					Repelente em spray Ã base de DEET (Diethyl Toluamide)												Raquete elÃ©trica	Repelente em espiral				TOMAR COMPLEXO B
Feminino	38-57	PÃ³s graduaÃ§Ã£o completo (Mestrado/Doutorado/PÃ³s-Doutorado)		Eu me preocupo sÃ³ um pouco em pegar alguma doenÃ§a transmitida por mosquitos	Eu leio regularmente mÃ­dias populares (revistas, jornais, etc.), mas nÃ£o leio artigos cientÃ­ficos sobre o assunto.	InfusÃµes alcÃ³olicas e velas de cintronela	InfusÃµes alcÃ³olicas de alecrim	Queima de esterco seco de vaca				Repelente em spray Ã base de produtos naturais	Ã“leos essenciais	Velas de citronela	Repelentes eletrÃ´nicos ultrasÃ´nicos							Plantas repelentes de mosquitos		Repelente em espiral				Repelentes ultrasÃ´nicos	velas de cintronela e/ou alecrim	Ã³leos essenciais	repelentes em espiral	plantas repelentes
Masculino	38-57	PÃ³s graduaÃ§Ã£o completo (Mestrado/Doutorado/PÃ³s-Doutorado)		Eu me preocupo sÃ³ um pouco em pegar alguma doenÃ§a transmitida por mosquitos	O que sei sobre mosquitos se restringe Ã minha experiÃªncia pessoal.	Mosquiteiros	Retirada de lixo				Repelente em spray Ã base de DEET (Diethyl Toluamide)	Repelente em spray Ã base de produtos naturais		Velas de citronela					Medicamento (ex: vitamina B ou pÃ­lulas de alho)		Inseticidas em spray (como permetrina)		Raquete elÃ©trica					Uso de Spray	Uso de mosquiteiros	ProteÃ§Ã£o com uso de roupa longas
Masculino	38-57	PÃ³s graduaÃ§Ã£o completo (Mestrado/Doutorado/PÃ³s-Doutorado)		Eu me preocupo sÃ³ um pouco em pegar alguma doenÃ§a transmitida por mosquitos	Eu jÃ¡ fiz pesquisas com mosquitos.	NÃ£o conheÃ§o nenhum mÃ©todo nÃ£o comercial					Repelente em spray Ã base de DEET (Diethyl Toluamide)												Raquete elÃ©trica					Repelente em Spray	Raquete ElÃ©trica
Female	38-57	High school only (no college)		I am very concerned about getting mosquito bites.	I have learned about mosquitos from family and friends, but do not regularly read about mosquitos.	Baby lotion pink bottle j&j	Skin so soft Avon greenoil				Spray-on mosquito repellent with DEET			Citronella candles									Electric insect zapper					Skin so soft	Babylotion	Spray deet
Female	58 or older	High school only (no college)		I am just a little concerned about getting mosquito bites.	I regularly read popular media and/or news articles about mosquitos, but not scientific research.	Lime juice	Tea Tree Oil				Spray-on mosquito repellent with DEET	Spray-on natural repellents	Essential oils	Citronella candles														Lemon and Eucalyptus oils	Skin so Soft, Avon	Lime juice
Male	18-37	High school only (no college)		I am just a little concerned about getting mosquito bites.	I regularly read scientific research about mosquitos, but I havenâ€™t conducted research on mosquitos.	Burning sage	Lavender				Spray-on mosquito repellent with DEET		Essential oils	Citronella candles		Mosquito bracelets					Insecticide spray (such as permethrin)		Electric insect zapper			Bed nets		Burning Sage	Citronella candles	Electric zapper	Spray on repellent
Female	18-37	Some college (no degree)		I am just a little concerned about getting a disease from a mosquito.	I regularly read popular media and/or news articles about mosquitos, but not scientific research.	DEET	Off Spray	Insecticide	Pouring out standing water																		None of the above	Off Spray/DEET	Pouring out standing water+Insecticide
Male	38-57	Bachelor's degree (or equivalent)		I am just a little concerned about getting a disease from a mosquito.	I know about mosquitos only from my personal experience with them.	All windows have mosquito nets	Doors are kept closed, especially in the evening and at night														Insecticide spray (such as permethrin)			Mosquito coils				All windows have mosquito nets	Doors are kept closed, especially in the evening and at night
Male	18-37	Associate's degree (or equivalent)		I am just a little concerned about getting a disease from a mosquito.	I know about mosquitos only from my personal experience with them.	Bug Spray Deet	Non Deet bug spray																	Mosquito coils				Mosquito coils	Deet bug spray	Non Deet bug spray
Feminino	18-37	PÃ³s graduaÃ§Ã£o completo (Mestrado/Doutorado/PÃ³s-Doutorado)		Eu me preocupo sÃ³ um pouco em pegar alguma doenÃ§a transmitida por mosquitos	Eu leio regularmente mÃ­dias populares (revistas, jornais, etc.), mas nÃ£o leio artigos cientÃ­ficos sobre o assunto.	Repelente elÃ©trico	Repelente spay para o corpo	repelente em creme							Repelentes eletrÃ´nicos ultrasÃ´nicos								Raquete elÃ©trica	Repelente em espiral		Cortinado/dossel telado para cama		Cortinado telado para cama	Repelente elÃ©trico	Repelente em spray
Male	18-37	Associate's degree (or equivalent)		I am very concerned about getting mosquito bites.	I regularly read popular media and/or news articles about mosquitos, but not scientific research.	Aloe vera plants juice	Ultrasound	Wolbackia protist			Spray-on mosquito repellent with DEET	Spray-on natural repellents		Citronella candles			Vitamin B patches											Aloe Vera juice
Feminino	58 ou mais	PÃ³s graduaÃ§Ã£o completo (Mestrado/Doutorado/PÃ³s-Doutorado)		Eu me preocupo sÃ³ um pouco em pegar alguma doenÃ§a transmitida por mosquitos	Eu leio regularmente mÃ­dias populares (revistas, jornais, etc.), mas nÃ£o leio artigos cientÃ­ficos sobre o assunto.	Uso de mosquiteiros	Uso de roupas compridas para evitar as picadas				Repelente em spray Ã base de DEET (Diethyl Toluamide)	Repelente em spray Ã base de produtos naturais			Repelentes eletrÃ´nicos ultrasÃ´nicos						Inseticidas em spray (como permetrina)		Raquete elÃ©trica			Cortinado/dossel telado para cama		Cortinado	inseticidas em spray	repelentes ultrasÃ´nicos
Masculino	18-37	PÃ³s graduaÃ§Ã£o completo (Mestrado/Doutorado/PÃ³s-Doutorado)		Eu me preocupo sÃ³ um pouco em pegar alguma doenÃ§a transmitida por mosquitos	Eu leio regularmente mÃ­dias populares (revistas, jornais, etc.), mas nÃ£o leio artigos cientÃ­ficos sobre o assunto.	Velas com citronela	Plantas carnÃ­voras									Pulseiras anti-mosquito					Inseticidas em spray (como permetrina)		Raquete elÃ©trica					Citronela	Plantas	Pulseira	Insecticida	Raquete
Male	58 or older	Bachelor's degree (or equivalent)		I am very concerned about getting mosquito bites.	I have conducted research on mosquitos.	The Bug patch	Sprayed Agri X365 to kill mosquito	Off repelent						Citronella candles			Vitamin B patches	Mosquito repellent patches										Bug patch /Vit. B
Male	18-37	Bachelor's degree (or equivalent)		I am very concerned about getting a disease from a mosquito.	I know very little about mosquitos.	Rubing Downy (Clothes)	Smoke	Turning off lights			Spray-on mosquito repellent with DEET	Spray-on natural repellents											Electric insect zapper					DEET REPELLENT	Natural repellent	Electric zapper
Male	18-37	Some college (no degree)		I am just a little concerned about getting a disease from a mosquito.	I know about mosquitos only from my personal experience with them.	Banana	Candles	Smoke			Spray-on mosquito repellent with DEET			Citronella candles														Spray on repellent with deet	Citronella patches
Female	18-37	Some college (no degree)		I am just a little concerned about getting a disease from a mosquito.	I have learned about mosquitos from family and friends, but do not regularly read about mosquitos.	Candles	Spray	Tiki Torches	Goldfish (eat the larva)				Essential oils						Medications (such as vitamin B or garlic pills)		Insecticide spray (such as permethrin)	Mosquito repelling plants						Spray	Tiki Torches	Garlic	Plants	Essential Oils
Masculino	38-57	PÃ³s graduaÃ§Ã£o completo (Mestrado/Doutorado/PÃ³s-Doutorado)		Eu me preocupo sÃ³ um pouco em pegar alguma doenÃ§a transmitida por mosquitos	Aprendi sobre mosquitos atravÃ©s da minha famÃ­lia e amigos, mas nÃ£o leio regularmente sobre o assunto.
Feminino	18-37	PÃ³s graduaÃ§Ã£o completo (Mestrado/Doutorado/PÃ³s-Doutorado)		Eu me preocupo sÃ³ um pouco em pegar alguma doenÃ§a transmitida por mosquitos	Eu jÃ¡ fiz pesquisas com mosquitos.
Masculino	38-57	PÃ³s graduaÃ§Ã£o completo (Mestrado/Doutorado/PÃ³s-Doutorado)		Eu me preocupo sÃ³ um pouco em pegar alguma doenÃ§a transmitida por mosquitos	Eu leio regularmente mÃ­dias populares (revistas, jornais, etc.), mas nÃ£o leio artigos cientÃ­ficos sobre o assunto.
Masculino	38-57	PÃ³s graduaÃ§Ã£o completo (Mestrado/Doutorado/PÃ³s-Doutorado)		Eu me preocupo sÃ³ um pouco em ser picado por mosquitos	Eu leio regularmente pesquisas cientÃ­ficas sobre mosquitos/pernilongos, mas eu nÃ£o fiz pesquisa com pernilongos.	ingesta de alho	plantar Ã¡rvores de Nim ao redor da casa	mosquiteiro	ingesta de complexo B		Repelente em spray Ã base de DEET (Diethyl Toluamide)	Repelente em spray Ã base de produtos naturais		Velas de citronela					Medicamento (ex: vitamina B ou pÃ­lulas de alho)									mosquiteiro	repelente em spray	repelente em creme (liquido)	ingesta alho	complexo B (vitaminas)
Feminino	18-37	PÃ³s graduaÃ§Ã£o completo (Mestrado/Doutorado/PÃ³s-Doutorado)		Eu me preocupo sÃ³ um pouco em ser picado por mosquitos	Eu leio regularmente pesquisas cientÃ­ficas sobre mosquitos/pernilongos, mas eu nÃ£o fiz pesquisa com pernilongos.	Inseticida spray	tela nas janelas e portas	repelente	plantar no jardim citronela	misturar vitamina-B em hidratante e passar no corpo	Repelente em spray Ã base de DEET (Diethyl Toluamide)	Repelente em spray Ã base de produtos naturais	Ã“leos essenciais	Velas de citronela					Medicamento (ex: vitamina B ou pÃ­lulas de alho)		Inseticidas em spray (como permetrina)	Plantas repelentes de mosquitos	Raquete elÃ©trica			Cortinado/dossel telado para cama		Repelente	Inseticida	Medicamento	Cortinado	Raquete elÃ©trica
Female	18-37	Bachelor's degree (or equivalent)		I am just a little concerned about getting mosquito bites.	I have learned about mosquitos from family and friends, but do not regularly read about mosquitos.	Anti-mosquito spray (DEET)	Essential oils	Citronella candle	Bed net															Mosquito coils	Insecticide-treated clothing			Bed nets	Spray-on mosquito repellent with DEET	Insecticide-treated clothing	Citronella candles	Essential oils
Masculino	18-37	PÃ³s graduaÃ§Ã£o completo (Mestrado/Doutorado/PÃ³s-Doutorado)		Eu me preocupo sÃ³ um pouco em ser picado por mosquitos	Eu leio regularmente mÃ­dias populares (revistas, jornais, etc.), mas nÃ£o leio artigos cientÃ­ficos sobre o assunto.	Queimar Fezes Bovinas								Velas de citronela							Inseticidas em spray (como permetrina)		Raquete elÃ©trica	Repelente em espiral				Repelente Spray com Icaridina
Femenino	18-37	Licenciatura (o equivalente)		Raramente pienso en los mosquitos.	SÃ© muy poco acerca de los mosquitos.	apagar las luces	cerrar las ventanas																				Ninguna de las opciones anteriores	Evitar su entrada en el hogar	insecticidas
Masculino	18-37	PÃ³s graduaÃ§Ã£o completo (Mestrado/Doutorado/PÃ³s-Doutorado)		Eu me preocupo sÃ³ um pouco em ser picado por mosquitos	Eu leio regularmente mÃ­dias populares (revistas, jornais, etc.), mas nÃ£o leio artigos cientÃ­ficos sobre o assunto.	Rede	Incenso	Repelente de pele	Repelente elÃ©trico	Ventilador																	Nenhuma das alternativas acima	Repelente spray	Repelente elÃ©trico	Ventilador	Incenso	Rede
Masculino	18-37	PÃ³s graduaÃ§Ã£o completo (Mestrado/Doutorado/PÃ³s-Doutorado)		Eu me preocupo sÃ³ um pouco em ser picado por mosquitos	Eu jÃ¡ fiz pesquisas com mosquitos.	rede para prevenir o aceso dos mosquitos Ã moradia	ventilador	evitar agua parada em locais abertos							Repelentes eletrÃ´nicos ultrasÃ´nicos						Inseticidas em spray (como permetrina)		Raquete elÃ©trica			Cortinado/dossel telado para cama		inseticida em spray (piretroide)	repelente eletrÃ³nico	cortinado	raquete
Male	38-57	Bachelor's degree (or equivalent)		I am just a little concerned about getting mosquito bites.	I know about mosquitos only from my personal experience with them.	Skin Sosoft	OFF	Therma Cell			Spray-on mosquito repellent with DEET			Citronella candles		Mosquito bracelets												Therma Cell	OFF	Skin SoSoft
Feminino	18-37	PÃ³s graduaÃ§Ã£o completo (Mestrado/Doutorado/PÃ³s-Doutorado)		Eu me preocupo sÃ³ um pouco em ser picado por mosquitos	Eu leio regularmente mÃ­dias populares (revistas, jornais, etc.), mas nÃ£o leio artigos cientÃ­ficos sobre o assunto.	Repelente elÃ©trico	Repelente spray								Repelentes eletrÃ´nicos ultrasÃ´nicos											Cortinado/dossel telado para cama		Repelente elÃ©trico
Female	18-37	Some college (no degree)		I am just a little concerned about getting a disease from a mosquito.	I regularly read scientific research about mosquitos, but I havenâ€™t conducted research on mosquitos.	Off spray (America)	mosquito net	bananas	Eucalyptus based spray (China)	N/A	Spray-on mosquito repellent with DEET	Spray-on natural repellents	Essential oils			Mosquito bracelets						Mosquito repelling plants				Bed nets		mosquito net	Eucalyptus based spray (China)	Off spray (America)	mosquito plant	mosquito bracelet
Female	18-37	Some college (no degree)		I am just a little concerned about getting a disease from a mosquito.	I know about mosquitos only from my personal experience with them.
Masculino	38-57	PÃ³s graduaÃ§Ã£o completo (Mestrado/Doutorado/PÃ³s-Doutorado)		Eu me preocupo sÃ³ um pouco em ser picado por mosquitos	Aprendi sobre mosquitos atravÃ©s da minha famÃ­lia e amigos, mas nÃ£o leio regularmente sobre o assunto.	Tomar Complexo B	Plantar Niim (planta inseticida)				Repelente em spray Ã base de DEET (Diethyl Toluamide)			Velas de citronela									Raquete elÃ©trica			Cortinado/dossel telado para cama		Repelente	Vela de citronela	Raquete	Cortinado	Complexo B
Female	18-37	Associate's degree (or equivalent)		I am very concerned about getting mosquito bites.	I regularly read popular media and/or news articles about mosquitos, but not scientific research.	Off	Don't go out in early morning or in evening	Research mosquitos	Mosquito candle, bracelet		Spray-on mosquito repellent with DEET	Spray-on natural repellents			Sonic repellers	Mosquito bracelets												Repellent with DEET	Don't go outside when they are active
Female	38-57	Bachelor's degree (or equivalent)		I am very concerned about getting mosquito bites.	I know about mosquitos only from my personal experience with them.	APPLIED MOSQUITO REPELLANTS	DOOM SPRAY	THE ONE THAT YOU BURN FOR THE WHOLE NIGHT	USE OF MOSQUITO NETS							Mosquito bracelets												MOSQUITO NETS	MOSQUITO COILS	DOOM SPRAY	MOSQUITO REPELLANTS
Feminino	38-57	PÃ³s graduaÃ§Ã£o completo (Mestrado/Doutorado/PÃ³s-Doutorado)		Eu me preocupo sÃ³ um pouco em ser picado por mosquitos	Eu leio regularmente mÃ­dias populares (revistas, jornais, etc.), mas nÃ£o leio artigos cientÃ­ficos sobre o assunto.	Uso de vinagre	Planta que tem um cheiro intenso				Repelente em spray Ã base de DEET (Diethyl Toluamide)			Velas de citronela	Repelentes eletrÃ´nicos ultrasÃ´nicos						Inseticidas em spray (como permetrina)					Cortinado/dossel telado para cama		Repelente em spray Ã base de DEET (Diethyl Toluamide)	Repelentes eletrÃ´nicos ultrasÃ´nicos	Cortinado/dossel telado para cama	Inseticidas em spray (como permetrina)	vinagre
Female	18-37	Bachelor's degree (or equivalent)		I am very concerned about getting a disease from a mosquito.	I have learned about mosquitos from family and friends, but do not regularly read about mosquitos.	Wearing thick clothing, when I remember or think I can tolerate weather					Spray-on mosquito repellent with DEET													Mosquito coils				Spray
Female	18-37	Some college (no degree)		I am just a little concerned about getting a disease from a mosquito.	I have learned about mosquitos from family and friends, but do not regularly read about mosquitos.
Masculino	38-57	PÃ³s graduaÃ§Ã£o completo (Mestrado/Doutorado/PÃ³s-Doutorado)		Eu me preocupo sÃ³ um pouco em ser picado por mosquitos	Eu jÃ¡ fiz pesquisas com mosquitos.
Female	18-37	Some college (no degree)		I am just a little concerned about getting a disease from a mosquito.	I regularly read scientific research about mosquitos, but I havenâ€™t conducted research on mosquitos.
Masculino	38-57	PÃ³s graduaÃ§Ã£o completo (Mestrado/Doutorado/PÃ³s-Doutorado)		Eu me preocupo sÃ³ um pouco em ser picado por mosquitos	O que sei sobre mosquitos se restringe Ã minha experiÃªncia pessoal.
Masculino	18-37	PÃ³s graduaÃ§Ã£o completo (Mestrado/Doutorado/PÃ³s-Doutorado)		Eu raramente penso sobre mosquitos.	Eu leio regularmente pesquisas cientÃ­ficas sobre mosquitos/pernilongos, mas eu nÃ£o fiz pesquisa com pernilongos.	Repelente Ã base de produtos naturais	Quando era pequeno minha avÃ³ acendia um pedaÃ§o de carvÃ£o colocava em uma lata com folhas verdes e secas de Citronela e caminhava pela casa com essa "fumaÃ§a", reduzia a quantidade de mosquitos no ambiente posteriormente.	Tela na janela do quarto			Repelente em spray Ã base de DEET (Diethyl Toluamide)				Repelentes eletrÃ´nicos ultrasÃ´nicos						Inseticidas em spray (como permetrina)	Plantas repelentes de mosquitos	Raquete elÃ©trica	Repelente em espiral		Cortinado/dossel telado para cama		Cortinado para cama	Raquete elÃ©trica	Repelente em espiral	CarvÃ£o com folhas de citronena
Female	18-37	Some college (no degree)		I am just a little concerned about getting a disease from a mosquito.	I regularly read popular media and/or news articles about mosquitos, but not scientific research.	Dumping any standing water.	Letting nature take care of it (dragonflies, bats, reptiles).	Planting supposedly mosquito-repelling plants.			Spray-on mosquito repellent with DEET	Spray-on natural repellents	Essential oils	Citronella candles							Insecticide spray (such as permethrin)	Mosquito repelling plants	Electric insect zapper		Insecticide-treated clothing			Eliminating standing water.	Nature (dragonflies).	Deet.
Female	38-57	Bachelor's degree (or equivalent)
Female	58 or older	Associate's degree (or equivalent)		I am very concerned about getting mosquito bites.	I regularly read popular media and/or news articles about mosquitos, but not scientific research.	Outdoor bug spray YARD GUARD	citronella candles	OFF	CITRONELLA PLANTS			Spray-on natural repellents											Electric insect zapper					YARD GUARD BUT DON'T LIKE KILLING SPIDERS & MANTIS'	CITRONELLA CANDLES
Male	18-37	Some college (no degree)		I am just a little concerned about getting a disease from a mosquito.	I know about mosquitos only from my personal experience with them.	Dryer sheets	Fire with smoke	Staying calm and trying not to sweat			Spray-on mosquito repellent with DEET	Spray-on natural repellents			Sonic repellers						Insecticide spray (such as permethrin)	Mosquito repelling plants	Electric insect zapper			Bed nets		Mosquito repellant with Deet	Spray natural	Insecticide	Bed nets	Electric insect zapper
Masculino	38-57	PÃ³s graduaÃ§Ã£o completo (Mestrado/Doutorado/PÃ³s-Doutorado)		Eu raramente penso sobre mosquitos.	Eu leio regularmente pesquisas cientÃ­ficas sobre mosquitos/pernilongos, mas eu nÃ£o fiz pesquisa com pernilongos.	Repelente elÃ©trico	LoÃ§Ã£o repelente							Velas de citronela							Inseticidas em spray (como permetrina)							Repelente elÃ©trico	LoÃ§Ã£o repelente	Vela de Citronela
Female	18-37	Some college (no degree)		I am just a little concerned about getting a disease from a mosquito.	I know about mosquitos only from my personal experience with them.	Bug spray	Citronella candles				Spray-on mosquito repellent with DEET	Spray-on natural repellents		Citronella candles							Insecticide spray (such as permethrin)			Mosquito coils				Mosquito spray	Citronella candle	Mosquito coil
Male	38-57	Graduate degree		I am just a little concerned about getting a disease from a mosquito.	I regularly read popular media and/or news articles about mosquitos, but not scientific research.	-								Citronella candles									Electric insect zapper					Electric insect zapper	Spray-on natural repellents	Citronella candles
Female	38-57	Graduate degree		I am just a little concerned about getting a disease from a mosquito.	I regularly read popular media and/or news articles about mosquitos, but not scientific research.	Mosquito repellent spray in body	Citronella candles									Mosquito bracelets												Repellent spray	Citronella candles	Bracelet
Female	38-57	Associate's degree (or equivalent)		I am very concerned about getting mosquito bites.	I regularly read scientific research about mosquitos, but I havenâ€™t conducted research on mosquitos.	Making sure I have no standing water.	Growing plants that they don't like	Citronella candles			Spray-on mosquito repellent with DEET			Citronella candles									Electric insect zapper					Insect spray such as off	Bug zapper	mosquito repelling plants
Female	38-57	Bachelor's degree (or equivalent)		I am very concerned about getting mosquito bites.	I regularly read popular media and/or news articles about mosquitos, but not scientific research.	Stay inside	Use cutter off				Spray-on mosquito repellent with DEET																	Off or cutter with deet
Male	38-57	Bachelor's degree (or equivalent)		I rarely think about mosquitos.	I know about mosquitos only from my personal experience with them.																						None of the above	none
Female	18-37	Graduate degree		I am just a little concerned about getting a disease from a mosquito.	I regularly read popular media and/or news articles about mosquitos, but not scientific research.	Dryer sheets	planting Citronella plants and put fish in fountain to eat larvae	burn frankincense resin	frankincense and Myrrh spray or oil on skin	diatomaceous earth on skin	Spray-on mosquito repellent with DEET	Spray-on natural repellents	Essential oils	Citronella candles	Sonic repellers	Mosquito bracelets				Mosquito Dunks (or other BT product)	Insecticide spray (such as permethrin)	Mosquito repelling plants	Electric insect zapper	Mosquito coils				burning frankincense resin seems to work, if you stay in the same room	repellents with deet
Female	58 or older	Bachelor's degree (or equivalent)		I rarely think about mosquitos.	I have learned about mosquitos from family and friends, but do not regularly read about mosquitos.	Aussie Bushman (80%deet)	Citronella	Repellant coils				Spray-on natural repellents									Insecticide spray (such as permethrin)				Insecticide-treated clothing	Bed nets		Aussie bushman
Female	38-57	Graduate degree		I am just a little concerned about getting a disease from a mosquito.	I regularly read scientific research about mosquitos, but I havenâ€™t conducted research on mosquitos.	.					Spray-on mosquito repellent with DEET			Citronella candles	Sonic repellers						Insecticide spray (such as permethrin)		Electric insect zapper	Mosquito coils		Bed nets		Deet	Insecticide spray	Citronella	Mosquito coils	Nets
Male	58 or older	Bachelor's degree (or equivalent)		I rarely think about mosquitos.	I know about mosquitos only from my personal experience with them.	autan	net	vapmat			Spray-on mosquito repellent with DEET			Citronella candles										Mosquito coils				rub on autan	net	vape mat	coil	spray
Male	58 or older	Graduate degree		I am just a little concerned about getting a disease from a mosquito.	I have conducted research on mosquitos.
Female	18-37	High school only (no college)		I am just a little concerned about getting a disease from a mosquito.	I regularly read popular media and/or news articles about mosquitos, but not scientific research.	Natural vanilla extract in water in a spray bottle	A citronella plant I pull off some leaves and rub it all over				Spray-on mosquito repellent with DEET																	The vanilla water
Male	18-37	Graduate degree		I am just a little concerned about getting a disease from a mosquito.	I have conducted research on mosquitos.	Aeroguard	Citronella Bracelets	Elephant Dung (semi-dried; cook over fire; African Bush Trick)	Citronella Candles			Spray-on natural repellents		Citronella candles		Mosquito bracelets								Mosquito coils				Elephant Dung (semi-dried; cook over fire; African Bush Trick)	Mosquito Coils	Mosquito Bracelets	Spray Repellent	Citronella Candles
Female	58 or older	High school only (no college)		I am just a little concerned about getting mosquito bites.	I know very little about mosquitos.			Nonenone								Mosquito bracelets							Electric insect zapper
Male	18-37	Some college (no degree)		I am just a little concerned about getting a disease from a mosquito.	I have learned about mosquitos from family and friends, but do not regularly read about mosquitos.
Female	18-37	Graduate degree		I am just a little concerned about getting a disease from a mosquito.	I know about mosquitos only from my personal experience with them.	Off Spray	Avon Spray				Spray-on mosquito repellent with DEET																	Avon Spray	Off Spray
Female	58 or older	Bachelor's degree (or equivalent)		I am very concerned about getting mosquito bites.	I know about mosquitos only from my personal experience with them.	repellant spray with DEET	citronella candle	Off! clip on device																			None of the above	DEET spray	sonic device	citronella candle
Female	18-37	Graduate degree		I am just a little concerned about getting a disease from a mosquito.	I have learned about mosquitos from family and friends, but do not regularly read about mosquitos.
Female	18-37	Bachelor's degree (or equivalent)		I am just a little concerned about getting mosquito bites.	I know about mosquitos only from my personal experience with them.	Eucalyptus oil on rags					Spray-on mosquito repellent with DEET																	Bug spray
Female	58 or older	High school only (no college)		I am just a little concerned about getting a disease from a mosquito.	I know about mosquitos only from my personal experience with them.	Dryer sheets	Lavender plant						Essential oils						Medications (such as vitamin B or garlic pills)									Vitamin B's
Male	18-37	Some college (no degree)		I am just a little concerned about getting a disease from a mosquito.	I regularly read scientific research about mosquitos, but I havenâ€™t conducted research on mosquitos.	Burning cow's excrements	Burning Orange peels	Burning tobaco			Spray-on mosquito repellent with DEET	Spray-on natural repellents		Citronella candles							Insecticide spray (such as permethrin)					Bed nets		Inseticide spray	Cow excrement	Room inseticide
Female	18-37	Some college (no degree)		I am just a little concerned about getting a disease from a mosquito.	I have learned about mosquitos from family and friends, but do not regularly read about mosquitos.	Bug Spray	Natural Candles and Plants				Spray-on mosquito repellent with DEET	Spray-on natural repellents		Citronella candles								Mosquito repelling plants						Bug Spray
Male	38-57	Some college (no degree)		I am just a little concerned about getting a disease from a mosquito.	I regularly read scientific research about mosquitos, but I havenâ€™t conducted research on mosquitos.	Smoke	Citronella	Deet	Hand held zapper			Spray-on natural repellents	Essential oils											Mosquito coils		Bed nets		Smoke	Deet	Coils	Zapper
Female	18-37	Some college (no degree)		I am just a little concerned about getting a disease from a mosquito.	I have learned about mosquitos from family and friends, but do not regularly read about mosquitos.	Bug Spray	Candles	Essential Oils	Net		Spray-on mosquito repellent with DEET	Spray-on natural repellents	Essential oils	Citronella candles		Mosquito bracelets								Mosquito coils		Bed nets		Essential Oils	Spray	Candle	Bracelet	Zapper Machiene
Male	38-57	Graduate degree		I am just a little concerned about getting a disease from a mosquito.	I regularly read popular media and/or news articles about mosquitos, but not scientific research.	Bacillus t rings	Oil of mineral in sewar	Removal of standing water supplies	Gambose fish in pond to eat larva		Spray-on mosquito repellent with DEET			Citronella candles						Mosquito Dunks (or other BT product)		Mosquito repelling plants						Bacillus t	Oil	Tiny fish	Removal of standing water	Deet
Male	18-37	Bachelor's degree (or equivalent)		I am just a little concerned about getting a disease from a mosquito.	I know very little about mosquitos.	Mosquito nets					Spray-on mosquito repellent with DEET	Spray-on natural repellents		Citronella candles									Electric insect zapper					Nets	Spray	Candles
Male	18-37	Some college (no degree)		I am just a little concerned about getting a disease from a mosquito.	I regularly read popular media and/or news articles about mosquitos, but not scientific research.	Bug Spray	Candles	Bug Nets			Spray-on mosquito repellent with DEET			Citronella candles												Bed nets		Mosquito Spray w/ DEET	Citronella Candles	Bed Nets
Male	38-57	Bachelor's degree (or equivalent)		I am very concerned about getting mosquito bites.	I know about mosquitos only from my personal experience with them.	Bug light	Deep spray	Drain water	Netting			Spray-on natural repellents		Citronella candles		Mosquito bracelets					Insecticide spray (such as permethrin)	Mosquito repelling plants						Deer spray	Netting	Drain water holes
Male	18-37	Associate's degree (or equivalent)		I am just a little concerned about getting mosquito bites.	I regularly read scientific research about mosquitos, but I havenâ€™t conducted research on mosquitos.	Planting Citronella in an herb garden or in home plant.					Spray-on mosquito repellent with DEET			Citronella candles					Medications (such as vitamin B or garlic pills)			Mosquito repelling plants	Electric insect zapper					Planting Citronella	Citronella candles	Mosquito repelling plants	Electric insect zapper	Medications
Female	38-57	Bachelor's degree (or equivalent)		I am just a little concerned about getting mosquito bites.	I regularly read scientific research about mosquitos, but I havenâ€™t conducted research on mosquitos.	Planting aeromatic herbs (lavender, catnip, etc)	Using crushed catnip leaves on myself	Removing standing water on my property	Tiki torches with repellent oil/smoke																		None of the above	Crushed catnip leaves rubbed on skin and clothes	Planting aromatic herbs	Tiki Tourches with repellent oil/smoke	Removing standing water from around my property
Other	18-37	Bachelor's degree (or equivalent)		I am just a little concerned about getting mosquito bites.	I have conducted research on mosquitos.	eat A LOT of onions	wear long sleeves				Spray-on mosquito repellent with DEET	Spray-on natural repellents				Mosquito bracelets							Electric insect zapper					electric zapper	deet	loose protective clothing
Male	38-57	Graduate degree		I am just a little concerned about getting a disease from a mosquito.	I regularly read popular media and/or news articles about mosquitos, but not scientific research.	appropriate clothing	drinking tonic water	mosquito nets covering windows and doors	squash mosquitos		Spray-on mosquito repellent with DEET										Insecticide spray (such as permethrin)		Electric insect zapper					spray-on repellent with DEET	electric insect zapper
Female	38-57	Graduate degree		I am just a little concerned about getting a disease from a mosquito.	I know about mosquitos only from my personal experience with them.	autan	vinegard						Essential oils	Citronella candles					Medications (such as vitamin B or garlic pills)									autan
Female	18-37	Bachelor's degree (or equivalent)		I am just a little concerned about getting mosquito bites.	I know about mosquitos only from my personal experience with them.	Use repellents available in the market	Use the local methods like burning leaves to prevent mosquito				Spray-on mosquito repellent with DEET	Spray-on natural repellents										Mosquito repelling plants	Electric insect zapper	Mosquito coils	Insecticide-treated clothing	Bed nets		Mosquito nets	Vapourizers	Repellent plants	Repellent	Clothing
Female	18-37	High school only (no college)		I am very concerned about getting a disease from a mosquito.	I know very little about mosquitos.	Using mosquito spray	Not going outside				Spray-on mosquito repellent with DEET																	Staying in doors
Female	38-57	Associate's degree (or equivalent)		I am very concerned about getting mosquito bites.	I regularly read scientific research about mosquitos, but I havenâ€™t conducted research on mosquitos.	repelling sprays	netting	yard sprays, candles	plants		Spray-on mosquito repellent with DEET	Spray-on natural repellents	Essential oils	Citronella candles		Mosquito bracelets			Medications (such as vitamin B or garlic pills)			Mosquito repelling plants	Electric insect zapper			Bed nets		essential oils	deet
Male	18-37	Bachelor's degree (or equivalent)		I am just a little concerned about getting mosquito bites.	I have learned about mosquitos from family and friends, but do not regularly read about mosquitos.	Start a fire to smoke them away					Spray-on mosquito repellent with DEET										Insecticide spray (such as permethrin)							Fire	Repelants (spray)
Female	18-37	Some college (no degree)		I am just a little concerned about getting a disease from a mosquito.	I have conducted research on mosquitos.	Repellent	Mosquito net	Eliminate standing water						Citronella candles		Mosquito bracelets												Repellent	Bed net
Female	38-57	Some college (no degree)		I am just a little concerned about getting a disease from a mosquito.	I regularly read scientific research about mosquitos, but I havenâ€™t conducted research on mosquitos.	Repellent cream	UV bug catcher	Outdoor tiki torches	Candles	Liquid repellent room diffuser						Mosquito bracelets												Repellent cream	Candles
Female	18-37	Graduate degree		I am just a little concerned about getting a disease from a mosquito.	I know about mosquitos only from my personal experience with them.	Net around my bed	Apply repelant creams	Clean surroundings	Mosquito coils				Essential oils											Mosquito coils		Bed nets		Mosquito coil	Bed nets
Female	38-57	Associate's degree (or equivalent)		I am very concerned about getting a disease from a mosquito.	I know very little about mosquitos.	skin so soft	off spray				Spray-on mosquito repellent with DEET		Essential oils															off spray	skin so soft
Female	38-57	Associate's degree (or equivalent)		I am just a little concerned about getting a disease from a mosquito.	I know very little about mosquitos.	INSECT REPELLENT FOR HUMANS	INSECT REPELLENT FOR HORSES	CITRONELLA CANDLES	KEEPING STANDING WATER TO A MINIMUM	SMOKE FROM CAMPFIRE ETC												Mosquito repelling plants				Bed nets		INSECT REPELLENT FOR HUMANS	INSECT REPELLENT FOR HORSES	KEEPING STANDING WATER TO MINIMUM	CITRONELLA CANDLES	SMOKE
Male	18-37	Graduate degree		I am just a little concerned about getting a disease from a mosquito.	I know about mosquitos only from my personal experience with them.	OFF Spray	No standing water	Smoke ring						Citronella candles														Spray	Lotion	Water removal	Candle	Smoke ring
Female	38-57	Associate's degree (or equivalent)		I am just a little concerned about getting mosquito bites.	I have learned about mosquitos from family and friends, but do not regularly read about mosquitos.	Citronella					Spray-on mosquito repellent with DEET				Sonic repellers	Mosquito bracelets								Mosquito coils				Skintastic from cutter	Off
Female	58 or older	Graduate degree		I am just a little concerned about getting a disease from a mosquito.	I regularly read scientific research about mosquitos, but I havenâ€™t conducted research on mosquitos.	I take this stuff seriously because 68 organic farms in SW CO were threatened with being sprayed for mosquitoes and instead a grant allowed folks there to capture mosquitoes and test them. None of them were infected, so there was no spraying which saved the major industry of that whole area.	Essential oils and candles.	Not allowing water to collect.														Mosquito repelling plants						Citronella candles	essential oils	closing windows & doors	killing them one by one	keeping chickens which decimate ticks too
Male	18-37	Graduate degree		I am just a little concerned about getting a disease from a mosquito.	I know about mosquitos only from my personal experience with them.	Off	Fogging	Bounce sheets						Citronella candles									Electric insect zapper					Off	Fogger
Female	58 or older	Some college (no degree)		I am just a little concerned about getting a disease from a mosquito.	I have learned about mosquitos from family and friends, but do not regularly read about mosquitos.	Mosquito Repellant Spray	Avon Skin So Soft cream	Citronella candles	Mosquito coils	Essential oils												Mosquito repelling plants	Electric insect zapper					Avon Skin So Soft creams	Citronella candles
Female	18-37	Associate's degree (or equivalent)		I am just a little concerned about getting a disease from a mosquito.	I know about mosquitos only from my personal experience with them.	Vinegar	Bleach	Windex	Skin so soft		Spray-on mosquito repellent with DEET		Essential oils	Citronella candles									Electric insect zapper					Skin so soft
Female	18-37	Bachelor's degree (or equivalent)		I am just a little concerned about getting mosquito bites.	I regularly read scientific research about mosquitos, but I havenâ€™t conducted research on mosquitos.	Limiting standing water	Tea tree oil mixture	Mosquito sprays				Spray-on natural repellents	Essential oils															Limiting standing water	Essential oils	Mosquito spray
Female	18-37	Associate's degree (or equivalent)		I am very concerned about getting a disease from a mosquito.	I regularly read popular media and/or news articles about mosquitos, but not scientific research.	Repellent spray	Repellent wrist bands				Spray-on mosquito repellent with DEET	Spray-on natural repellents	Essential oils			Mosquito bracelets												Spray	Wrist bands	Not going outside
Male	58 or older	Bachelor's degree (or equivalent)		I am just a little concerned about getting mosquito bites.	I have learned about mosquitos from family and friends, but do not regularly read about mosquitos.	swatters					Spray-on mosquito repellent with DEET			Citronella candles						Mosquito Dunks (or other BT product)	Insecticide spray (such as permethrin)	Mosquito repelling plants	Electric insect zapper	Mosquito coils				IInsecticide spray	coils	deet	candels	dunks
Female	18-37	Some college (no degree)		I am just a little concerned about getting a disease from a mosquito.	I regularly read popular media and/or news articles about mosquitos, but not scientific research.	Off bug spray					Spray-on mosquito repellent with DEET		Essential oils															Bug spray off	Essential oils
Male	18-37	Some college (no degree)		I am just a little concerned about getting a disease from a mosquito.	I know about mosquitos only from my personal experience with them.	OTC spray					Spray-on mosquito repellent with DEET	Spray-on natural repellents																Spray
Female	18-37	Some college (no degree)		I am just a little concerned about getting a disease from a mosquito.	I have learned about mosquitos from family and friends, but do not regularly read about mosquitos.
Female	18-37	High school only (no college)		I am very concerned about getting mosquito bites.	I regularly read popular media and/or news articles about mosquitos, but not scientific research.	Skin So Soft Oil	Cutter	Off with deet	Citronella candles																		None of the above	Off with deet	Cutter	Citronella candles	Skin so soft oil
Male	38-57	Bachelor's degree (or equivalent)		I rarely think about mosquitos.	I know about mosquitos only from my personal experience with them.	Off Spray					Spray-on mosquito repellent with DEET	Spray-on natural repellents																Spray on repellant
Female	18-37	Some college (no degree)		I am just a little concerned about getting a disease from a mosquito.	I regularly read popular media and/or news articles about mosquitos, but not scientific research.	Mosquito spray	Light candles	Stay in doors																		Bed nets		Bug spray	Net	Candles
Female	18-37	Associate's degree (or equivalent)		I am very concerned about getting a disease from a mosquito.	I regularly read popular media and/or news articles about mosquitos, but not scientific research.	mosquito spray	tikis							Citronella candles					Medications (such as vitamin B or garlic pills)									citronella candles	tiki burners	mosquito repellent
Female	18-37	Bachelor's degree (or equivalent)		I rarely think about mosquitos.	I know about mosquitos only from my personal experience with them.	Repellent sprays	Dryer sheets	More protective clothing	Candles							Mosquito bracelets												Repellent sprays
Female	38-57	Graduate degree		I am just a little concerned about getting a disease from a mosquito.	I regularly read scientific research about mosquitos, but I havenâ€™t conducted research on mosquitos.	Dump out water receptacles	Long sleeves, pants	Avon Skin so soft lotion	Avoid dusk and heavy mosquito areas	Candles	Spray-on mosquito repellent with DEET			Citronella candles		Mosquito bracelets												Spray with Deet	Long sleeves, pants
Male	18-37	Bachelor's degree (or equivalent)		I am just a little concerned about getting mosquito bites.	I regularly read popular media and/or news articles about mosquitos, but not scientific research.	Essential oils					Spray-on mosquito repellent with DEET	Spray-on natural repellents	Essential oils									Mosquito repelling plants	Electric insect zapper	Mosquito coils				Coils	Spray on repellent with deet	Essential oils	Natural repellents	Electric bug zapper
Female	18-37	Some college (no degree)		I am just a little concerned about getting a disease from a mosquito.	I have learned about mosquitos from family and friends, but do not regularly read about mosquitos.
Female	38-57	Bachelor's degree (or equivalent)		I am very concerned about getting a disease from a mosquito.	I regularly read scientific research about mosquitos, but I havenâ€™t conducted research on mosquitos.	Spray	Candles																				None of the above	Repellent	Candles
Male	18-37	Graduate degree		I am just a little concerned about getting a disease from a mosquito.	I have learned about mosquitos from family and friends, but do not regularly read about mosquitos.	Mosquito repellent (comercial)	Shampoo	perfum	Garlic		Spray-on mosquito repellent with DEET		Essential oils	Citronella candles	Sonic repellers	Mosquito bracelets	Vitamin B patches	Mosquito repellent patches	Medications (such as vitamin B or garlic pills)	Mosquito Dunks (or other BT product)	Insecticide spray (such as permethrin)		Electric insect zapper	Mosquito coils	Insecticide-treated clothing	Bed nets	None of the above	Spray on natural repelent	Mosquito repelent plant
Male	38-57	Bachelor's degree (or equivalent)		I am just a little concerned about getting mosquito bites.	I know about mosquitos only from my personal experience with them.	Spray-on with DEET	Citronella	Neem Oil solution	Bronco fly spray for livestock												Insecticide spray (such as permethrin)							Spray on w/DEET, OFF Brand, Ben's	Livestock Spray
Female	38-57	Graduate degree		I am just a little concerned about getting a disease from a mosquito.	I regularly read popular media and/or news articles about mosquitos, but not scientific research.	Fan	Citronella	DEET	Sonic repeller	Clothing treated with permetherin		Spray-on natural repellents						Mosquito repellent patches						Mosquito coils				DEET	Clothing treated with permetherin	Mosquito coils	Fan
Male	18-37	Some college (no degree)		I am just a little concerned about getting a disease from a mosquito.	I have learned about mosquitos from family and friends, but do not regularly read about mosquitos.	Slap them					Spray-on mosquito repellent with DEET	Spray-on natural repellents																DEET	NO DEET	Slap em when they get close
Female	18-37	Some college (no degree)		I am just a little concerned about getting a disease from a mosquito.	I regularly read popular media and/or news articles about mosquitos, but not scientific research.	Mosquito Spray						Spray-on natural repellents												Mosquito coils				Mosquito coils	Mosquito spray
Male	58 or older	Bachelor's degree (or equivalent)		I am just a little concerned about getting mosquito bites.	I regularly read popular media and/or news articles about mosquitos, but not scientific research.	Insecticide- Sevin, Imidacloprid, Cyfluthrin	Garlic oil concentrate	Geranium oil	DEET							Mosquito bracelets												Geranium oil	Imidacloprid, Cyfluthrin	Garlic oil
Female	38-57	Bachelor's degree (or equivalent)		I rarely think about mosquitos.	I know very little about mosquitos.	Avon skin so soft					Spray-on mosquito repellent with DEET																	insect repelant with deet	avon skin so soft dry oil spray
Female	18-37	Associate's degree (or equivalent)		I am very concerned about getting mosquito bites.	I know about mosquitos only from my personal experience with them.	spray	oil	stay inside	candles		Spray-on mosquito repellent with DEET	Spray-on natural repellents	Essential oils											Mosquito coils				staying inside	the spray
Female	18-37	Bachelor's degree (or equivalent)		I am just a little concerned about getting a disease from a mosquito.	I regularly read popular media and/or news articles about mosquitos, but not scientific research.	In my home we have always rubbed Vicks on ourselves					Spray-on mosquito repellent with DEET	Spray-on natural repellents																Vicks	Off repellent
Female	18-37	Less than high school		I am just a little concerned about getting mosquito bites.	I have learned about mosquitos from family and friends, but do not regularly read about mosquitos.	N/A					Spray-on mosquito repellent with DEET	Spray-on natural repellents																Spray-on natural repellents	Spray-on mosquito repellent with DEET
Female	58 or older	Some college (no degree)		I am just a little concerned about getting a disease from a mosquito.	I know about mosquitos only from my personal experience with them.	mosquito repellant plants on deck					Spray-on mosquito repellent with DEET			Citronella candles									Electric insect zapper					Spray with Deet
Male	18-37	High school only (no college)		I am just a little concerned about getting mosquito bites.	I regularly read popular media and/or news articles about mosquitos, but not scientific research.	Bug Spray	Bug Spray w/ DEET	Smoke																			None of the above	Bug Spray w/ DEET	Smoke	Bug Spray
Female	18-37	Associate's degree (or equivalent)		I am just a little concerned about getting a disease from a mosquito.	I regularly read popular media and/or news articles about mosquitos, but not scientific research.	Off Deep Woods Repellant	Off Active Repellant	Off Family Care Smooth and Dry Repellant	Citronella Candles			Spray-on natural repellents				Mosquito bracelets												Off Deep Woods	Off Active	Off Family Care Smooth and Dry	Citronella Candles	Mosquito Bracelets
Male	58 or older	Some college (no degree)		I am just a little concerned about getting a disease from a mosquito.	I know about mosquitos only from my personal experience with them.	Cover body with long sleeve clothing	Use varoius light effects	Use various repellents	Burning repellent oils			Spray-on natural repellents	Essential oils		Sonic repellers								Electric insect zapper					Spray-on natural repellents	Essential oils	Electric insect zapper	Sonic repellers
Male	18-37	High school only (no college)		I rarely think about mosquitos.	I regularly read scientific research about mosquitos, but I havenâ€™t conducted research on mosquitos.	Oils from certain fish such as taproom garfish and menhaden	Citronella plants and product	Long sleeves and pants	Smoke from a fire	Deet	Spray-on mosquito repellent with DEET	Spray-on natural repellents	Essential oils	Citronella candles								Mosquito repelling plants	Electric insect zapper			Bed nets		Fish oils	Citronella	Long sleeves and pants	Smoke from a fire	Deet
Female	38-57	Bachelor's degree (or equivalent)		I am just a little concerned about getting mosquito bites.	I have learned about mosquitos from family and friends, but do not regularly read about mosquitos.	Avon Lotion (the popular brand)	Rosemary scented candles	Rosemary scented creams/sprays					Essential oils	Citronella candles														Off
Female	38-57	Graduate degree		I am just a little concerned about getting a disease from a mosquito.	I regularly read popular media and/or news articles about mosquitos, but not scientific research.	Prevent standing water in basins or reservoirs	Use insect repellent	Use citronella candles in my back yard															Electric insect zapper					Electric insect zapper	Prevent standing water in basins or reservoirs	Use of insect spray	Use of citronella candles
Female	58 or older	Graduate degree		I am just a little concerned about getting a disease from a mosquito.	I have learned about mosquitos from family and friends, but do not regularly read about mosquitos.	Spray on repellent	Long sleeves and long pants	Zappers	Citronella Candle repellents	Mosquito bracelets																	None of the above	Zappers	Citronella	Spray	Skin so Soft
Female	18-37	Graduate degree		I am just a little concerned about getting a disease from a mosquito.	I regularly read popular media and/or news articles about mosquitos, but not scientific research.	Bed Net	Deet/Spray	Lemongrass	Fan			Spray-on natural repellents		Citronella candles									Electric insect zapper	Mosquito coils				While not sleeping- repellent usually deet or narural	Not sleeping- candle	Sleeping - bed net
Female	18-37	Graduate degree		I am just a little concerned about getting a disease from a mosquito.	I regularly read popular media and/or news articles about mosquitos, but not scientific research.	Essential Oil mixes	Eatting Garlic	Bug Spray and bug candles	long pants and sleeved shirts																	Bed nets		Essential Oil mixes	Bug Spray	Citronella Candles	Long pants/ shirt	Eatting Garlic
Male	18-37	Associate's degree (or equivalent)		I am just a little concerned about getting a disease from a mosquito.	I have learned about mosquitos from family and friends, but do not regularly read about mosquitos.	deet								Citronella candles										Mosquito coils	Insecticide-treated clothing			Insect repellent clothing	Deet
Female	18-37	Some college (no degree)		I am just a little concerned about getting a disease from a mosquito.	I have learned about mosquitos from family and friends, but do not regularly read about mosquitos.	Off-Spray	Dryer sheets under hat				Spray-on mosquito repellent with DEET																	Dryer sheets	off-spray
Male	38-57	Graduate degree		I am just a little concerned about getting a disease from a mosquito.	I regularly read popular media and/or news articles about mosquitos, but not scientific research.	Mosquito repellants	Emptying standing water sources							Citronella candles										Mosquito coils				Spray on repellents
Female	58 or older	Graduate degree		I am just a little concerned about getting a disease from a mosquito.	I regularly read scientific research about mosquitos, but I havenâ€™t conducted research on mosquitos.	dress in cool colours	commercial mosquito repelants (e.g. DEET)	stay indoors at dawn and dusk when mosquitos are most prevalent	Wear clothing that covers legs and arms plus a hat if in the bush	avoid wearing perfume	Spray-on mosquito repellent with DEET																	Repelants with DEET	Avoid going into the bush	Wear appropriate clothing & or avoid being out at dawn and dusk
Female	18-37	Some college (no degree)		I am just a little concerned about getting a disease from a mosquito.	I regularly read scientific research about mosquitos, but I havenâ€™t conducted research on mosquitos.	Dryer sheets	Homemade spray (unknown recipe)				Spray-on mosquito repellent with DEET	Spray-on natural repellents		Citronella candles								Mosquito repelling plants	Electric insect zapper					Spray-on	Dryer sheets	Electric insect zapper	Citronella candles	Mosquito repelling plants
Female	58 or older	Some college (no degree)		I am just a little concerned about getting a disease from a mosquito.	I regularly read popular media and/or news articles about mosquitos, but not scientific research.	Essential oils, lemon eucalyptus, tea tree	Long sleeves, long pants					Spray-on natural repellents	Essential oils											Mosquito coils		Bed nets		Essential oils,	Bed netd
Female	18-37	Some college (no degree)		I am just a little concerned about getting a disease from a mosquito.	I regularly read popular media and/or news articles about mosquitos, but not scientific research.	DEET mosquito repellent	Clothes to cover me	Mosquito net	Candles with mosquito repellent			Spray-on natural repellents																Clothes to cover me	DEET mosquito repellent	Mosquito net
Male	18-37	Associate's degree (or equivalent)		I rarely think about mosquitos.	I regularly read popular media and/or news articles about mosquitos, but not scientific research.	Bug repellent spray	Off fan	Bracelet	Vitamin b-12		Spray-on mosquito repellent with DEET	Spray-on natural repellents		Citronella candles		Mosquito bracelets			Medications (such as vitamin B or garlic pills)				Electric insect zapper					Deet sprays	Citronella candles
Female	18-37	Bachelor's degree (or equivalent)		I am very concerned about getting mosquito bites.	I know about mosquitos only from my personal experience with them.	avoidance (stay indoors)					Spray-on mosquito repellent with DEET				Sonic repellers	Mosquito bracelets												Spray	Sonic Repellers	Bracelets (not effective)
Male	58 or older	Graduate degree		I am just a little concerned about getting a disease from a mosquito.	I have conducted research on mosquitos.	Botanicals (they are commercially available)	Metofluthrin emanators (research project), non commercial product	skin so soft (for midges)	long pants, sleeves and pale coloured cloths	I have tested bracelets and various zappers for industry	Spray-on mosquito repellent with DEET	Spray-on natural repellents	Essential oils	Citronella candles		Mosquito bracelets				Mosquito Dunks (or other BT product)	Insecticide spray (such as permethrin)		Electric insect zapper	Mosquito coils				DEET	Picaridin	metofluthrin spatial repellent indoors	synethtic pyrethroid sprays (indoor and outdoor as barrier spray)	plug in zappers indoors (synthetic pyrethroid for Ae aegypti)
Female	18-37	Graduate degree		I am just a little concerned about getting a disease from a mosquito.	I regularly read scientific research about mosquitos, but I havenâ€™t conducted research on mosquitos.	comercial repellent	long pants and long sleeves				Spray-on mosquito repellent with DEET															Bed nets		mosquito sprays	bed nets
Male	58 or older	Graduate degree		I am just a little concerned about getting a disease from a mosquito.	I regularly read scientific research about mosquitos, but I havenâ€™t conducted research on mosquitos.	Window screens	Protective clothing	Repellant					Essential oils	Citronella candles	Sonic repellers	Mosquito bracelets	Vitamin B patches	Mosquito repellent patches	Medications (such as vitamin B or garlic pills)	Mosquito Dunks (or other BT product)	Insecticide spray (such as permethrin)	Mosquito repelling plants		Mosquito coils	Insecticide-treated clothing	Bed nets		Window screens	Protective clothing	Spray-on mosquito repellent	Spray-on natural repellents	Electric insect zapper
Male	18-37	Graduate degree		I am just a little concerned about getting a disease from a mosquito.	I know about mosquitos only from my personal experience with them.	Spray						Spray-on natural repellents	Essential oils	Citronella candles								Mosquito repelling plants	Electric insect zapper					Spray
Male	38-57	Graduate degree		I am just a little concerned about getting a disease from a mosquito.	I have learned about mosquitos from family and friends, but do not regularly read about mosquitos.	Limit/Control standing water in immediate yard	Various plants around patios that alege repellent characteristics				Spray-on mosquito repellent with DEET			Citronella candles						Mosquito Dunks (or other BT product)		Mosquito repelling plants				Bed nets		Limit control standing water/landscaping - preferred	Spray on Mosquito Repellents	Citronella - preferred
Female	38-57	Bachelor's degree (or equivalent)		I am just a little concerned about getting a disease from a mosquito.	I have learned about mosquitos from family and friends, but do not regularly read about mosquitos.	Baby oil and citronella oil together	Berroca	Wearing clothing at dusk and dawn			Spray-on mosquito repellent with DEET	Spray-on natural repellents		Citronella candles					Medications (such as vitamin B or garlic pills)		Insecticide spray (such as permethrin)		Electric insect zapper	Mosquito coils	Insecticide-treated clothing	Bed nets		Spray on mosquito repellent with DEET	Bed nets	Mosquito Coils	insecticide spray	insecticide -treated clothing
Female	38-57	Graduate degree		I am just a little concerned about getting a disease from a mosquito.	I regularly read popular media and/or news articles about mosquitos, but not scientific research.	Eat Garlic	Wear light colored clothes	stay indoors at dusk	Avon Lady (Skin so soft)		Spray-on mosquito repellent with DEET			Citronella candles									Electric insect zapper					Bug Spray	Stay indoors at dusk	Avon Skin-so-soft	bug zapper	Protective clothing
Female	18-37	Graduate degree		I am just a little concerned about getting a disease from a mosquito.	I have learned about mosquitos from family and friends, but do not regularly read about mosquitos.	Bug spray with DEET	Bug spray without DEET	Citronella candles	Mosquito repellent coils	Standing water elimination	Spray-on mosquito repellent with DEET	Spray-on natural repellents		Citronella candles										Mosquito coils				Standing water elimination / habitat control	repellent spray with DEET	coils	repellent spray without DEET	citronella candles
Male	18-37	Graduate degree		I am just a little concerned about getting a disease from a mosquito.	I have conducted research on mosquitos.	DEET-based insect repellant	Citronella candles	Fans (moving air)			Spray-on mosquito repellent with DEET			Citronella candles														DEET-based insect repellents (spray on)	Fans
Other	18-37	Graduate degree		I am just a little concerned about getting a disease from a mosquito.	I know about mosquitos only from my personal experience with them.	Plants like citronella and lemon balm around the house	Topical oils like citronella				Spray-on mosquito repellent with DEET	Spray-on natural repellents				Mosquito bracelets										Bed nets		Deet spray	Natural spray	Mosquito repelling plants
Female	18-37	Bachelor's degree (or equivalent)		I am just a little concerned about getting mosquito bites.	I know about mosquitos only from my personal experience with them.	Bad net	Spray	Electronic inserct			Spray-on mosquito repellent with DEET	Spray-on natural repellents	Essential oils										Electric insect zapper					Electronic insect zapper	Bad net	Oil
Female	18-37	Graduate degree		I am just a little concerned about getting a disease from a mosquito.	I regularly read popular media and/or news articles about mosquitos, but not scientific research.	Bug spray	Long sleeves	Mosquito coils	Mosquito nets					Citronella candles											Insecticide-treated clothing			Mosquito bed net	Mosquito repellent with deet	Insecticide treated clothing	Mosquito coils	Citronella candles
Female	38-57	Graduate degree		I am just a little concerned about getting a disease from a mosquito.	I regularly read popular media and/or news articles about mosquitos, but not scientific research.	OFF! with DEET	Permethrin on mosquito net/clothing when traveling to Honduras							Citronella candles												Bed nets		depends on location/mosquitos, DEET, Nets, permethrin
Female	58 or older	Some college (no degree)		I am just a little concerned about getting a disease from a mosquito.	I know about mosquitos only from my personal experience with them.	use of mosquito plants, citronella, basil	wearing curly bracelet w/mosquito repellant around the ankles or wrists	use mosquito repellant lotion when working outside	mosquito coils				Essential oils															bracelet	lotion
Male	38-57	Graduate degree		I am just a little concerned about getting a disease from a mosquito.	I regularly read popular media and/or news articles about mosquitos, but not scientific research.	Citronella Plants on Deck					Spray-on mosquito repellent with DEET	Spray-on natural repellents								Mosquito Dunks (or other BT product)		Mosquito repelling plants		Mosquito coils				DEET	Citronella Plant	Mosquito coils	Mosquito Dunks	Spray repellents
Male	58 or older	Graduate degree		I am just a little concerned about getting a disease from a mosquito.	I regularly read popular media and/or news articles about mosquitos, but not scientific research.	Citronella scented candles					Spray-on mosquito repellent with DEET	Spray-on natural repellents														Bed nets		Bed nets in tropical environments	Spray with DEET
Male	58 or older	Graduate degree		I am just a little concerned about getting a disease from a mosquito.	I have conducted research on mosquitos.	Brewer's Yeast	Commercial spray																Electric insect zapper					Brewer's Yeast
Female	18-37	Bachelor's degree (or equivalent)		I am very concerned about getting mosquito bites.	I regularly read scientific research about mosquitos, but I havenâ€™t conducted research on mosquitos.	Mosquito net	Deet	Citronella	Lemon grass/balm	Baby oil		Spray-on natural repellents	Essential oils			Mosquito bracelets								Mosquito coils				Mosquito net	Deet	Lemon balm	Baby oil	Citronella
Female	38-57	Graduate degree		I am just a little concerned about getting a disease from a mosquito.	I regularly read popular media and/or news articles about mosquitos, but not scientific research.	long sleeve shirts and pants	repellent cream	make sure house windows have screens and door is closed	avoid storing open water around the house										Medications (such as vitamin B or garlic pills)			Mosquito repelling plants						the most effective is the cream repellent
Female	38-57	Bachelor's degree (or equivalent)		I am just a little concerned about getting a disease from a mosquito.	I regularly read popular media and/or news articles about mosquitos, but not scientific research.	Bat house	Citronella plants and essential oils	Geraniums	Lemon grass plants and essential oils	Bug zapper		Spray-on natural repellents		Citronella candles		Mosquito bracelets								Mosquito coils				Essential oil mix spray	Bat house	Bug zapper	Bug bracelet with essential oils	Candies
Female	18-37	Some college (no degree)		I am just a little concerned about getting a disease from a mosquito.	I have learned about mosquitos from family and friends, but do not regularly read about mosquitos.	Vinegar in container in center of group of people	Adding netting to patio area	Jar of sugar water away from people			Spray-on mosquito repellent with DEET			Citronella candles				Mosquito repellent patches			Insecticide spray (such as permethrin)	Mosquito repelling plants	Electric insect zapper					Netting	Sugar water	Bug zapper	Candle
Female	18-37	Bachelor's degree (or equivalent)		I am very concerned about getting mosquito bites.	I regularly read popular media and/or news articles about mosquitos, but not scientific research.	Bath with using body shampoo which smells good	Mosquito vape	Natural lime grass				Spray-on natural repellents	Essential oils		Sonic repellers						Insecticide spray (such as permethrin)	Mosquito repelling plants	Electric insect zapper					Spray on natural repellent	Insecticide spray	Electric insect zapper	Mosquito repelling plant	Sonic repeller
Male	18-37	Associate's degree (or equivalent)		I am very concerned about getting mosquito bites.	I have learned about mosquitos from family and friends, but do not regularly read about mosquitos.	Keep standing water out of my yard	Bug Spray	Yard Spray															Electric insect zapper					Bug Spray	No standing water	Yard spray	Electric insect zapper
Female	18-37	Some college (no degree)		I am just a little concerned about getting a disease from a mosquito.	I have learned about mosquitos from family and friends, but do not regularly read about mosquitos.	Wearing long clothing	Keeping windows closed	Off or other types of sprays (these are commercial so don't count I believe)																			None of the above	Spray repellent	Long clothing
Female	38-57	Bachelor's degree (or equivalent)		I am just a little concerned about getting a disease from a mosquito.	I regularly read popular media and/or news articles about mosquitos, but not scientific research.	Spray on insect repellent	Bounce dryer sheets	Citronella candles																			None of the above	Bounce dryer sheets	Insect repellent	Citronella candles
Male	38-57	Associate's degree (or equivalent)		I am very concerned about getting mosquito bites.	I regularly read popular media and/or news articles about mosquitos, but not scientific research.	Empty standing water	use Deet or Deep Woods Off	wear a mosquito repelant bracelet					Essential oils	Citronella candles									Electric insect zapper					Emptying standing water	wearing repelant that contains deet	bug zapper	smoke (candles)
Female	18-37	Associate's degree (or equivalent)		I am very concerned about getting mosquito bites.	I know about mosquitos only from my personal experience with them.	beat to death	Mosquito Repellant candle	Mosquito repellent spray																			None of the above	Mosquito repellent spray
Female	18-37	Bachelor's degree (or equivalent)		I rarely think about mosquitos.	I regularly read popular media and/or news articles about mosquitos, but not scientific research.	Bug spray	Wear long sleeves																				None of the above	Wear long sleeves	Bug spray
Female	18-37	Bachelor's degree (or equivalent)		I am very concerned about getting mosquito bites.	I regularly read popular media and/or news articles about mosquitos, but not scientific research.	Bed net	Manual collection with handheld vacuum (!)	DEET products			Spray-on mosquito repellent with DEET															Bed nets		Manual collection	Nets	DEET
Female	18-37	Bachelor's degree (or equivalent)		I am very concerned about getting mosquito bites.	I have learned about mosquitos from family and friends, but do not regularly read about mosquitos.	Garlic	Skin so soft Lotion	Mud			Spray-on mosquito repellent with DEET	Spray-on natural repellents																Spray with Deet	Spray on natural repellents	Skin so soft lotion	Mud	Garlic
Female	38-57	Bachelor's degree (or equivalent)		I am just a little concerned about getting a disease from a mosquito.	I have learned about mosquitos from family and friends, but do not regularly read about mosquitos.	Lemon eucalyptus oil	Lavender oil	Cinnamon			Spray-on mosquito repellent with DEET	Spray-on natural repellents	Essential oils	Citronella candles		Mosquito bracelets												Lemon eucalyptus oil	Lavender oil
Male	38-57	Graduate degree		I am just a little concerned about getting a disease from a mosquito.	I know about mosquitos only from my personal experience with them.	Wearing long sleeves and long pants	Wearing a bug jacket with face netting				Spray-on mosquito repellent with DEET	Spray-on natural repellents		Citronella candles									Electric insect zapper	Mosquito coils				Wearing protective clothing	Insect repellent with DEET
Female	38-57	Graduate degree		I am just a little concerned about getting a disease from a mosquito.	I regularly read popular media and/or news articles about mosquitos, but not scientific research.	products with DEET								Citronella candles						Mosquito Dunks (or other BT product)								DEET	dunks for backyard pond
Female	38-57	Graduate degree		I am just a little concerned about getting a disease from a mosquito.	I regularly read popular media and/or news articles about mosquitos, but not scientific research.	Citronella	Lavender oil	Tea tree oil	Skin so soft (Avon)		Spray-on mosquito repellent with DEET																	Essential oils	Citronella	Skin so soft
Female	38-57	Bachelor's degree (or equivalent)		I am just a little concerned about getting a disease from a mosquito.	I regularly read scientific research about mosquitos, but I havenâ€™t conducted research on mosquitos.	Off repellant	Cedar granules in soil	Bacterial dunks in pond						Citronella candles		Mosquito bracelets								Mosquito coils	Insecticide-treated clothing			Off spray	Mosquito dunks	Cedar granules
Other	18-37	Graduate degree		I am just a little concerned about getting a disease from a mosquito.	I regularly read scientific research about mosquitos, but I havenâ€™t conducted research on mosquitos.	eliminate standing water	window screens	repellent	long pants and sleeves	avoid areas with many mosquitoes	Spray-on mosquito repellent with DEET										Insecticide spray (such as permethrin)				Insecticide-treated clothing			avoid areas with many mosquitoes	long pants and sleeves	repellent	treated clothing
Female	18-37	Some college (no degree)		I am just a little concerned about getting a disease from a mosquito.	I regularly read popular media and/or news articles about mosquitos, but not scientific research.	Citronella Candles	Commercial spray (deet)				Spray-on mosquito repellent with DEET	Spray-on natural repellents		Citronella candles						Mosquito Dunks (or other BT product)								DEET repellent
Other	18-37	Graduate degree		I am just a little concerned about getting a disease from a mosquito.	I regularly read scientific research about mosquitos, but I havenâ€™t conducted research on mosquitos.	growing plants that repels mosquitos															Insecticide spray (such as permethrin)		Electric insect zapper	Mosquito coils		Bed nets		bed nets
Female	18-37	Associate's degree (or equivalent)		I am just a little concerned about getting mosquito bites.	I have learned about mosquitos from family and friends, but do not regularly read about mosquitos.	Candles					Spray-on mosquito repellent with DEET															Bed nets		Spray on w/ deet	Off	Candles	Nets
Female	58 or older	Some college (no degree)		I am just a little concerned about getting a disease from a mosquito.	I regularly read popular media and/or news articles about mosquitos, but not scientific research.	Deet repelent	Mosquito netting jacket	Non, just swat				Spray-on natural repellents									Insecticide spray (such as permethrin)							Deet	Permethrin	Netting	Swatting	Natural sprays
Female	58 or older	Graduate degree		I am just a little concerned about getting a disease from a mosquito.	I know very little about mosquitos.	Repel x	Avon ? So soft	Candles with repleeent citronella (sp?)	Zapper in the barn												Insecticide spray (such as permethrin)							Deet	Citronella	Skin so soft	Zapper
Female	18-37	Graduate degree		I am just a little concerned about getting a disease from a mosquito.	I have conducted research on mosquitos.	Insect repellant with DEET	Insect repellant without DEET	citronella candles	bed net	removing standing water near the house, physical exclusion such as fly screens and long trousers	Spray-on mosquito repellent with DEET	Spray-on natural repellents		Citronella candles										Mosquito coils		Bed nets		Insect repellant with DEET	fly screens	long clothes
Female	38-57	Bachelor's degree (or equivalent)		I am just a little concerned about getting a disease from a mosquito.	I know about mosquitos only from my personal experience with them.	Mosquitos are not naturally attracted to me					Spray-on mosquito repellent with DEET	Spray-on natural repellents		Citronella candles														No repellant- mosquitos not attracted	Natural repellant
Female	18-37	Bachelor's degree (or equivalent)		I am just a little concerned about getting mosquito bites.	I have learned about mosquitos from family and friends, but do not regularly read about mosquitos.	Bug Dope	Bug Zapper Thing	citronella candles	mosquito coils		Spray-on mosquito repellent with DEET	Spray-on natural repellents		Citronella candles									Electric insect zapper	Mosquito coils				bug dope	coils
Female	18-37	Graduate degree		I am just a little concerned about getting a disease from a mosquito.	I regularly read scientific research about mosquitos, but I havenâ€™t conducted research on mosquitos.	Burn Citronella plants					Spray-on mosquito repellent with DEET	Spray-on natural repellents	Essential oils	Citronella candles					Medications (such as vitamin B or garlic pills)				Electric insect zapper			Bed nets		Bed nets	Electric insect zapper	Spray-on mosquito repellent with DEET	Spray-on natural repellents	Citronella candles
Female	18-37	Graduate degree		I am just a little concerned about getting a disease from a mosquito.	I regularly read popular media and/or news articles about mosquitos, but not scientific research.	DEET Insect repellent	Non-DEET Off Insect Repellent	Citronella Candles	Avon Skin-So-Soft	Clip that repels mosquitos																	None of the above	DEET repellent spray	Non-DEET repellent spray	Clip to repel mosquitos	Citronella candles	Avon Skin-So-Soft
Female	38-57	Graduate degree		I am just a little concerned about getting a disease from a mosquito.	I regularly read popular media and/or news articles about mosquitos, but not scientific research.	Long sleeves/pants	Light-coloured clothing	Stay indoors			Spray-on mosquito repellent with DEET	Spray-on natural repellents		Citronella candles	Sonic repellers	Mosquito bracelets	Vitamin B patches	Mosquito repellent patches						Mosquito coils		Bed nets		Long sleeves/pants	Spray-on repellent with DEET	Stay indoors
Female	38-57	Graduate degree		I am just a little concerned about getting a disease from a mosquito.	I regularly read popular media and/or news articles about mosquitos, but not scientific research.	citronella (don't think it helped much)	Deet (spray, lotion)	smoke												Mosquito Dunks (or other BT product)								Deet	BT dunks
Male	18-37	Bachelor's degree (or equivalent)		I am very concerned about getting a disease from a mosquito.	I have conducted research on mosquitos.	Bed nets	Mosquito coil	Mosquito repellent liquid	Electronic device												Insecticide spray (such as permethrin)							Bed nets	Mosquito coil	Mosquito repellent liquid
Male	18-37	Graduate degree		I am just a little concerned about getting a disease from a mosquito.	I regularly read popular media and/or news articles about mosquitos, but not scientific research.
Female	38-57	Graduate degree		I am just a little concerned about getting a disease from a mosquito.	I have learned about mosquitos from family and friends, but do not regularly read about mosquitos.	DEET repellant	Citronella					Spray-on natural repellents																DEET
Female	18-37	Bachelor's degree (or equivalent)		I am just a little concerned about getting a disease from a mosquito.	I regularly read popular media and/or news articles about mosquitos, but not scientific research.	DEET sprays	Pemetherin spray	Headnets, bed nets	Protective clothing (thick clothes or raincoat)			Spray-on natural repellents		Citronella candles									Electric insect zapper		Insecticide-treated clothing			Head and Bed nets	DEET spray	Protective clothing
Male	18-37	Graduate degree		I am just a little concerned about getting a disease from a mosquito.	I have conducted research on mosquitos.	DEET	Citronella					Spray-on natural repellents				Mosquito bracelets									Insecticide-treated clothing	Bed nets		DEET	Bed nets	Insecticide treated clothing
Female	58 or older	Graduate degree		I am just a little concerned about getting a disease from a mosquito.	I regularly read popular media and/or news articles about mosquitos, but not scientific research.	eliminate standing water around yard	avoid being out at dusk when mosquitos are active				Spray-on mosquito repellent with DEET	Spray-on natural repellents													Insecticide-treated clothing			Deet spray
Female	58 or older	Graduate degree		I am just a little concerned about getting a disease from a mosquito.	I regularly read popular media and/or news articles about mosquitos, but not scientific research.	Fan	Eucalyptus oil				Spray-on mosquito repellent with DEET	Spray-on natural repellents	Essential oils	Citronella candles	Sonic repellers					Mosquito Dunks (or other BT product)	Insecticide spray (such as permethrin)		Electric insect zapper	Mosquito coils	Insecticide-treated clothing			Spray with deet	Fans	Treated clothing
Female	18-37	Some college (no degree)		I am just a little concerned about getting a disease from a mosquito.	I regularly read scientific research about mosquitos, but I havenâ€™t conducted research on mosquitos.	Citronella plants	Citronella candles	DEET sprays	Personal mosquito repel device	Plug in diffuser for the home		Spray-on natural repellents											Electric insect zapper	Mosquito coils		Bed nets		DEET spray	Plug in diffuser	Personal repel fan device
Male	38-57	Graduate degree		I am just a little concerned about getting a disease from a mosquito.	I regularly read scientific research about mosquitos, but I havenâ€™t conducted research on mosquitos.	none					Spray-on mosquito repellent with DEET	Spray-on natural repellents		Citronella candles														DDT	DEET	Bed nets
Female	18-37	Bachelor's degree (or equivalent)		I am just a little concerned about getting mosquito bites.	I regularly read popular media and/or news articles about mosquitos, but not scientific research.	Wearing light coloured clothes	Wearing long sleeves shirts and pants.	Tried rubbing local "pineapple plant" on skin.	Water hygiene in yard in Grenada (no standing water on property)		Spray-on mosquito repellent with DEET													Mosquito coils		Bed nets		Long clothing	Deet	Bed nets	Light coloured clothing	Mosquito coils
Male	58 or older	Graduate degree		I am just a little concerned about getting a disease from a mosquito.	I have learned about mosquitos from family and friends, but do not regularly read about mosquitos.	Citronella Candles	"Off" brand spray	getting a bat box																			None of the above	Off spray	Cironella candles
Female	18-37	Bachelor's degree (or equivalent)		I am very concerned about getting mosquito bites.	I regularly read scientific research about mosquitos, but I havenâ€™t conducted research on mosquitos.	Cleaning out stagnant water	Mosquito repellent (with DEET)	Mesh bugshirts	Mosquito net for bed	Citronella candles														Mosquito coils				Bed net	Mesh shirt	Repellent (with DEET)	Removing stagnant water	Citronella candles
Male	38-57	Graduate degree		I am just a little concerned about getting a disease from a mosquito.	I regularly read scientific research about mosquitos, but I havenâ€™t conducted research on mosquitos.	cirronella oil							Essential oils								Insecticide spray (such as permethrin)		Electric insect zapper	Mosquito coils		Bed nets		electric Insect zapper	insecticide spray	mosquito coils	bed net	citronella
Female	38-57	Graduate degree		I am just a little concerned about getting a disease from a mosquito.	I have learned about mosquitos from family and friends, but do not regularly read about mosquitos.	Avoid leaving standing water around the outside of the house	Go inside around dusk	Open only screened windows at night	Wear clothing (long sleeves and pants) that reduce exposure to mosquitos	Use citronella candles outside	Spray-on mosquito repellent with DEET	Spray-on natural repellents																Go inside around dusk	Open only screened windows at night	Spray on natural repellants	Spray on mosquito repellant with DEET	Open only screened windows at night
Female	38-57	Graduate degree		I am just a little concerned about getting a disease from a mosquito.	I regularly read popular media and/or news articles about mosquitos, but not scientific research.	Citranella candles	Spray-on mosquite repellent with deet	Natural spray-on repellents	Using Skin so Soft by Avon				Essential oils						Medications (such as vitamin B or garlic pills)					Mosquito coils				Essential oils	Spray-on repellent with Deet	Citranella Candles	Natural Spray on repellent	Skin so Soft
Female	58 or older	Graduate degree		I am just a little concerned about getting a disease from a mosquito.	I regularly read popular media and/or news articles about mosquitos, but not scientific research.	Deet	Sonic zipper pull	Citronella	Essential oils	Natural repellents (contain essential oils)									Medications (such as vitamin B or garlic pills)						Insecticide-treated clothing			Essential oils	Natural repellents (containing essential oils)	Deet	Buzz off clothing
Male	18-37	Bachelor's degree (or equivalent)		I am just a little concerned about getting mosquito bites.	I know about mosquitos only from my personal experience with them.	Smoke					Spray-on mosquito repellent with DEET	Spray-on natural repellents			Sonic repellers													Spray with Deet	Natural repellants	Sonic	Smoke
Female	38-57	Graduate degree		I am just a little concerned about getting a disease from a mosquito.	I regularly read popular media and/or news articles about mosquitos, but not scientific research.	lemon eucalyptus	deet based spray	mosquito coils	bed net		Spray-on mosquito repellent with DEET	Spray-on natural repellents		Citronella candles										Mosquito coils	Insecticide-treated clothing	Bed nets		bed net	lemon eucalyptus spray	insecticide treated clothing	deet based spray	mosquito coil
Male	58 or older	High school only (no college)		I am just a little concerned about getting mosquito bites.	I know about mosquitos only from my personal experience with them.
Female	58 or older	Graduate degree		I am just a little concerned about getting a disease from a mosquito.	I regularly read popular media and/or news articles about mosquitos, but not scientific research.	long sleeves and pants					Spray-on mosquito repellent with DEET			Citronella candles														spray on repellent	citronella candles
Female	38-57	Bachelor's degree (or equivalent)		I am very concerned about getting mosquito bites.	I have learned about mosquitos from family and friends, but do not regularly read about mosquitos.	Clothing- long sleeves/pants/hat	Bug mesh suit and hat mesh	Sitting on the smoky side of the campfire	Citrus scented oil on exposed body parts	Military grade arthropod repellent given by a friend ( it melted my watch strap and part of my rain jacket- so success was mixed )	Spray-on mosquito repellent with DEET			Citronella candles								Mosquito repelling plants	Electric insect zapper	Mosquito coils		Bed nets		The military arthropod repellent worked great - but melted any plastic object it touched	Spray with deet	Bug mesh suit	Mosquito coils	Bed net
Female	18-37	Bachelor's degree (or equivalent)		I rarely think about mosquitos.	I have conducted research on mosquitos.	Mosquito repellent (deet)	Citronella candles	Repellent oils												Mosquito Dunks (or other BT product)						Bed nets		DEET products	Mosquito dunks (by products)
Male	58 or older	Graduate degree		I am just a little concerned about getting a disease from a mosquito.	I know about mosquitos only from my personal experience with them.	natural garlic					Spray-on mosquito repellent with DEET	Spray-on natural repellents		Citronella candles					Medications (such as vitamin B or garlic pills)		Insecticide spray (such as permethrin)		Electric insect zapper		Insecticide-treated clothing	Bed nets		natural garlic	spray repellent with DEET	insecticide-treated clothing	citronella candles	spray with permethrin
Female	38-57	Associate's degree (or equivalent)		I am very concerned about getting a disease from a mosquito.	I regularly read popular media and/or news articles about mosquitos, but not scientific research.	hanging dried eucalyptus branches	screens and blocking holes along windows				Spray-on mosquito repellent with DEET			Citronella candles		Mosquito bracelets					Insecticide spray (such as permethrin)	Mosquito repelling plants						Strong mosquito sprays
Female	58 or older	Graduate degree		I am just a little concerned about getting a disease from a mosquito.	I know about mosquitos only from my personal experience with them.	Citronella Candel	No Perfume as this attracts mosquitos				Spray-on mosquito repellent with DEET											Mosquito repelling plants	Electric insect zapper	Mosquito coils				Mosquito Coils	Electric zapper	Citronella candels
Female	18-37	Graduate degree		I am just a little concerned about getting a disease from a mosquito.	I regularly read popular media and/or news articles about mosquitos, but not scientific research.	Citronella Candles	Insect Repellent (with DEET)								Sonic repellers													Sonic repellers	Insect repellent	Citronella candles
Male	38-57	Bachelor's degree (or equivalent)		I rarely think about mosquitos.	I have learned about mosquitos from family and friends, but do not regularly read about mosquitos.	Screens	na	na	na		Spray-on mosquito repellent with DEET	Spray-on natural repellents	Essential oils	Citronella candles	Sonic repellers													repellent with DEET	Avon Skin so soft	Citronella tiki torches
Male	18-37	Graduate degree		I am just a little concerned about getting a disease from a mosquito.	I regularly read popular media and/or news articles about mosquitos, but not scientific research.	Bug spray	Citronella candle	Citronella plant	Braclets	Netting	Spray-on mosquito repellent with DEET	Spray-on natural repellents	Essential oils	Citronella candles		Mosquito bracelets						Mosquito repelling plants	Electric insect zapper					Deet soray	Netting	Citronella candles	Non deet spray	Thermacell
Other	58 or older	Less than high school		I am very concerned about getting a disease from a mosquito.	I have conducted research on mosquitos.
Female	18-37	Some college (no degree)		I am just a little concerned about getting a disease from a mosquito.	I regularly read popular media and/or news articles about mosquitos, but not scientific research.	Citronella candles	Bed nets							Citronella candles										Mosquito coils		Bed nets		Bed nets	Citronella Candles	Mosquito Coils
Female	38-57	Graduate degree		I am just a little concerned about getting a disease from a mosquito.	I regularly read popular media and/or news articles about mosquitos, but not scientific research.	bug spray	bug zapper							Citronella candles														bug spray
Female	38-57	Graduate degree		I am just a little concerned about getting a disease from a mosquito.	I have learned about mosquitos from family and friends, but do not regularly read about mosquitos.	OFF! Deep Woods	Repel 100	Repel Natural	Cutter Backwoods	Avon Skin So Soft, citronella candles, Repel Lemon Eucalyptus, campfire smoke, hat with screen									Medications (such as vitamin B or garlic pills)				Electric insect zapper		Insecticide-treated clothing			DEET 100	all spray-ons with 40% or more DEET	standing in campfire smoke	screened hat
Female	38-57	Bachelor's degree (or equivalent)		I am just a little concerned about getting a disease from a mosquito.	I regularly read popular media and/or news articles about mosquitos, but not scientific research.	Avon, Skin so soft	Peppermint					Spray-on natural repellents	Essential oils	Citronella candles							Insecticide spray (such as permethrin)							Spray on repellent	Essential oils
Female	38-57	Graduate degree		I am just a little concerned about getting a disease from a mosquito.	I have conducted research on mosquitos.	Clothing used as a physical barrier	Repellent	Diet						Citronella candles					Medications (such as vitamin B or garlic pills)									Clothing
Female	18-37	Bachelor's degree (or equivalent)		I am very concerned about getting mosquito bites.	I regularly read scientific research about mosquitos, but I havenâ€™t conducted research on mosquitos.	Bug repellant with and without chemicals	Long clothes	Candles	Plants	Essential Oils, herbs					Sonic repellers								Electric insect zapper		Insecticide-treated clothing			Candles with citronella	Deet
Female	38-57	Bachelor's degree (or equivalent)		I am very concerned about getting mosquito bites.	I regularly read popular media and/or news articles about mosquitos, but not scientific research.	Clothing color	Not using perfumed lotions, perfumes, etc if going to be out.	Rubbing Mexican Vanilla all over (Pour onto papertowel and store in ziplock)	Limit drinking alcohol	Use storbought mesquito repellents	Spray-on mosquito repellent with DEET	Spray-on natural repellents		Citronella candles	Sonic repellers							Mosquito repelling plants	Electric insect zapper					Repellent with DEET	Citronella Candle	Mexican Vanilla rubbed on skin
Female	18-37	Bachelor's degree (or equivalent)		I am very concerned about getting mosquito bites.	I regularly read popular media and/or news articles about mosquitos, but not scientific research.	Mosquito repellant	Baby oil	Tiki lanterns			Spray-on mosquito repellent with DEET		Essential oils	Citronella candles								Mosquito repelling plants						Repellant
Female	58 or older	High school only (no college)		I am just a little concerned about getting mosquito bites.	I have conducted research on mosquitos.	My home made repellant I call Bite Me Not																	Electric insect zapper	Mosquito coils				Bite Me Not my home made repellant	Sin so soft
Female	18-37	Some college (no degree)		I am just a little concerned about getting a disease from a mosquito.	I regularly read popular media and/or news articles about mosquitos, but not scientific research.	Bug spray	More clothing	Repel bracelet						Citronella candles														Insect repellent	Clothing	Repel bracelet	Candles
Male	18-37	Bachelor's degree (or equivalent)		I am just a little concerned about getting a disease from a mosquito.	I have conducted research on mosquitos.	Candle	Patch	Spray			Spray-on mosquito repellent with DEET	Spray-on natural repellents						Mosquito repellent patches					Electric insect zapper		Insecticide-treated clothing			Spray on DEET	Bug zapper	Not much else works well
Female	18-37	Graduate degree		I am just a little concerned about getting a disease from a mosquito.	I regularly read scientific research about mosquitos, but I havenâ€™t conducted research on mosquitos.	Deet	Clothing	Staying away from high-mosquito areas at dusk/night				Spray-on natural repellents		Citronella candles		Mosquito bracelets		Mosquito repellent patches						Mosquito coils				Deet	Coils	Clothing	Activitiy timing
Female	18-37	Bachelor's degree (or equivalent)		I am very concerned about getting a disease from a mosquito.	I regularly read popular media and/or news articles about mosquitos, but not scientific research.	Cutter Backyard Control (sprayed onto lawn)	Cutter All natural repellent (spray on skin/clothes)	OFF Clip on mosquito repellent	Citronella candle	Bug resistant light bulb used outdoors	Spray-on mosquito repellent with DEET											Mosquito repelling plants						Cutter Backyard Control (sprayed onto lawn/anywhere outside)	Spray on Repellent with deet	Natural spray on repellent	Citronella candle	Bug repellent light bulb
Male	18-37	Bachelor's degree (or equivalent)		I am just a little concerned about getting a disease from a mosquito.	I regularly read popular media and/or news articles about mosquitos, but not scientific research.	Dryer sheet in your pocket	Burn cow poop				Spray-on mosquito repellent with DEET	Spray-on natural repellents				Mosquito bracelets									Insecticide-treated clothing	Bed nets		Spray on DEET	Natural repellents	Brackets	Net
Female	38-57	Associate's degree (or equivalent)		I am very concerned about getting a disease from a mosquito.	I regularly read scientific research about mosquitos, but I havenâ€™t conducted research on mosquitos.	Lemon grass oil	Avon skin so soft	Non deet OTC repellent			Spray-on mosquito repellent with DEET	Spray-on natural repellents	Essential oils	Citronella candles														Deet	Non deet repellent
Male	18-37	Some college (no degree)		I am just a little concerned about getting a disease from a mosquito.	I regularly read popular media and/or news articles about mosquitos, but not scientific research.
Male	38-57	Bachelor's degree (or equivalent)		I am very concerned about getting a disease from a mosquito.	I know about mosquitos only from my personal experience with them.	Mosquito Nets	Citronella plants	Preventing standing water	Window Screens	Long sleeves and light colored shirts	Spray-on mosquito repellent with DEET		Essential oils						Medications (such as vitamin B or garlic pills)				Electric insect zapper					Repellents	Bed nets	Long sleeves	Window screens	Essential Oils
Female	38-57	Graduate degree		I am just a little concerned about getting a disease from a mosquito.	I regularly read scientific research about mosquitos, but I havenâ€™t conducted research on mosquitos.	Deet	Mosquito dunks (Bt)	Standing water removal																			None of the above	Deet
Female	18-37	Bachelor's degree (or equivalent)		I am very concerned about getting mosquito bites.	I regularly read popular media and/or news articles about mosquitos, but not scientific research.	Mosquito repellent with deet	Mosquito repelling candle																			Bed nets		mosquito repellent with deet	bed nets	citronella candle
Female	18-37	Some college (no degree)		I am just a little concerned about getting a disease from a mosquito.	I regularly read popular media and/or news articles about mosquitos, but not scientific research.
Female	38-57	Bachelor's degree (or equivalent)		I am just a little concerned about getting mosquito bites.	I know about mosquitos only from my personal experience with them.	Off Repellant Spray																					None of the above	Off Repellant Spray
Female	38-57	Bachelor's degree (or equivalent)		I rarely think about mosquitos.	I regularly read popular media and/or news articles about mosquitos, but not scientific research.	OFF!	Avon Skin So Soft	Citronella Oil	Citronella Candles		Spray-on mosquito repellent with DEET	Spray-on natural repellents	Essential oils															Citronella Oil	Avon Skin So Soft	Citronella Candles	OFF DEET	Natural Sprays
Male	18-37	Associate's degree (or equivalent)		I am just a little concerned about getting a disease from a mosquito.	I regularly read popular media and/or news articles about mosquitos, but not scientific research.	Repellant cream	Repellant spay	Repellant candles																		Bed nets		Spray	Candle	Cream	Bednet
Female	38-57	Bachelor's degree (or equivalent)		I am just a little concerned about getting mosquito bites.	I know about mosquitos only from my personal experience with them.	Soft Skin Oil	Off repellant	Repel	Citrinella Candles		Spray-on mosquito repellent with DEET					Mosquito bracelets												Repel	Citronella Candles
Female	38-57	Graduate degree		I am just a little concerned about getting a disease from a mosquito.	I regularly read scientific research about mosquitos, but I havenâ€™t conducted research on mosquitos.	DEET	Citronella candles	Citronella plants in garden								Mosquito bracelets										Bed nets		DEET
Female	18-37	Some college (no degree)		I am just a little concerned about getting a disease from a mosquito.	I know very little about mosquitos.	Just spray	Candles				Spray-on mosquito repellent with DEET	Spray-on natural repellents	Essential oils															The candles
Male	18-37	Associate's degree (or equivalent)		I am just a little concerned about getting mosquito bites.	I regularly read scientific research about mosquitos, but I havenâ€™t conducted research on mosquitos.	Insect Repellent	Insect Repellent candles	Insect zapper	coils		Spray-on mosquito repellent with DEET	Spray-on natural repellents		Citronella candles							Insecticide spray (such as permethrin)		Electric insect zapper	Mosquito coils				Deet Repellent	Candles	Coils	natural spray on repellents	zapper
Female	38-57	Graduate degree		I am just a little concerned about getting a disease from a mosquito.	I have learned about mosquitos from family and friends, but do not regularly read about mosquitos.	Naturapel Natural Repellent	Bug Be Gone (Natural Repellent)	Citronella Oil	Citronella Candle																		None of the above	Natural Repellent
Male	38-57	Graduate degree		I am just a little concerned about getting a disease from a mosquito.	I regularly read popular media and/or news articles about mosquitos, but not scientific research.
Male	38-57	Graduate degree		I am just a little concerned about getting a disease from a mosquito.	I know about mosquitos only from my personal experience with them.	clothing - long sleeves and pants and veil	stay indoors	smoke	DEET	eating lots of onion/garlic				Citronella candles														stay indoors	clothing with DEET on exposed skin	smoke
Female	18-37	Some college (no degree)		I am just a little concerned about getting a disease from a mosquito.	I know about mosquitos only from my personal experience with them.	Sprayed OFF! mosquito Repellent	Wore long, thick articles of clothing	Burning mosquito repellent coils								Mosquito bracelets												Repellent coils	Long thick clothing	OFF! Spray	Mosquito bracelets
Male	38-57	Graduate degree		I am just a little concerned about getting a disease from a mosquito.	I regularly read scientific research about mosquitos, but I havenâ€™t conducted research on mosquitos.	essential oils					Spray-on mosquito repellent with DEET																	liquid repellent with DEET	spray-on repellent with DEET
Female	18-37	Some college (no degree)		I am just a little concerned about getting a disease from a mosquito.	I know about mosquitos only from my personal experience with them.	Vicks- vaporub	Oils				Spray-on mosquito repellent with DEET													Mosquito coils				Store bought repelent	Vicks-vaporub	Oil
Female	58 or older	Bachelor's degree (or equivalent)		I am just a little concerned about getting mosquito bites.	I regularly read popular media and/or news articles about mosquitos, but not scientific research.	Get rid of standing water	Use mosquito dunks in ponds, bird baths etc	Wear long sleeves, pants, etc	Using fans to create breeze	Sit in smoke around campfire :-(	Spray-on mosquito repellent with DEET																	Deet spray	Drain standing water	Mosquito dunks	Fans	Clothing
Female	18-37	Graduate degree		I am just a little concerned about getting a disease from a mosquito.	I have learned about mosquitos from family and friends, but do not regularly read about mosquitos.	Mosquito repellent spray - deet	Mosquito repellent rub-on sheets	Repellent bracelets	Citronella candles																		None of the above	Repellant spray	Repellant sheets	Citronella candles
Male	58 or older	Graduate degree		I am just a little concerned about getting a disease from a mosquito.	I regularly read popular media and/or news articles about mosquitos, but not scientific research.	cover with clothes	Using a short branch with leaves to scare them away	smoke from a fire	screens		Spray-on mosquito repellent with DEET			Citronella candles						Mosquito Dunks (or other BT product)				Mosquito coils	Insecticide-treated clothing			deet	mosquito dunk	screens
Female	18-37	Graduate degree		I am just a little concerned about getting a disease from a mosquito.	I regularly read popular media and/or news articles about mosquitos, but not scientific research.	Eliminating standing water	mosquito net	using a fan	bug spray	citronella candles	Spray-on mosquito repellent with DEET	Spray-on natural repellents		Citronella candles		Mosquito bracelets		Mosquito repellent patches						Mosquito coils		Bed nets		bug spray	citronella	eliminating standing water
Female	18-37	High school only (no college)		I am very concerned about getting mosquito bites.	I have learned about mosquitos from family and friends, but do not regularly read about mosquitos.	Bug spray	Wearing more clothes				Spray-on mosquito repellent with DEET	Spray-on natural repellents	Essential oils			Mosquito bracelets							Electric insect zapper					Bug spray	Electric bug zapper
Male	18-37	Some college (no degree)		I am just a little concerned about getting a disease from a mosquito.	I have learned about mosquitos from family and friends, but do not regularly read about mosquitos.	Smoke	Off	Dryer sheets	Tiki torches														Electric insect zapper			Bed nets		Dryer sheets	Smoke	Spray on repellent with DEET	Bed nets	Electronic insect zapper
Female	18-37	Associate's degree (or equivalent)		I am just a little concerned about getting mosquito bites.	I have learned about mosquitos from family and friends, but do not regularly read about mosquitos.	Off					Spray-on mosquito repellent with DEET																	Off
Male	18-37	Associate's degree (or equivalent)		I am very concerned about getting a disease from a mosquito.	I know very little about mosquitos.	Staying indoors					Spray-on mosquito repellent with DEET	Spray-on natural repellents	Essential oils	Citronella candles	Sonic repellers	Mosquito bracelets					Insecticide spray (such as permethrin)		Electric insect zapper	Mosquito coils				Insecticide spray	Spray on mosquito repellent	Citronella candels	Mosquito bracelet	Spray on natural repelants
Female	38-57	Some college (no degree)		I am just a little concerned about getting a disease from a mosquito.	I regularly read popular media and/or news articles about mosquitos, but not scientific research.	Citronella candles on patio	Avon skin so soft oil	Off spray	Essential oils	Lemongrass planted in garden, foggers, mosquito coils, bracelets					Sonic repellers		Vitamin B patches	Mosquito repellent patches	Medications (such as vitamin B or garlic pills)	Mosquito Dunks (or other BT product)	Insecticide spray (such as permethrin)		Electric insect zapper		Insecticide-treated clothing	Bed nets		Citronella candles	Essential oils	Skin So Soft	Off spray	Foggers
Female	18-37	Some college (no degree)		I am just a little concerned about getting a disease from a mosquito.	I regularly read popular media and/or news articles about mosquitos, but not scientific research.	Rubbing Mouthwash on Skin	Rubbing Garlic On Mosquito Bites	Using Specific Kind of Candle				Spray-on natural repellents		Citronella candles		Mosquito bracelets								Mosquito coils				Citronella Candles	Mosquito Coils	Spray-On Repellents
Female	18-37	Associate's degree (or equivalent)		I am very concerned about getting mosquito bites.	I know about mosquitos only from my personal experience with them.
Female	18-37	Bachelor's degree (or equivalent)		I am very concerned about getting mosquito bites.	I regularly read popular media and/or news articles about mosquitos, but not scientific research.	I place bleach in puddles to ward off mosquitos growing						Spray-on natural repellents																Spray
Female	18-37	Bachelor's degree (or equivalent)		I am very concerned about getting a disease from a mosquito.	I regularly read popular media and/or news articles about mosquitos, but not scientific research.	spray mosquito repellent										Mosquito bracelets												Mosquito bracelets	mosquito spray repellent
Female	18-37	Some college (no degree)		I am just a little concerned about getting a disease from a mosquito.	I know about mosquitos only from my personal experience with them.	Bug Spray					Spray-on mosquito repellent with DEET	Spray-on natural repellents																Bug Spray
Female	18-37	Bachelor's degree (or equivalent)		I am just a little concerned about getting mosquito bites.	I have learned about mosquitos from family and friends, but do not regularly read about mosquitos.	Bug spray purchased at a drugstore	Keeping dryer sheets for the laundry in pockets of my clothing				Spray-on mosquito repellent with DEET	Spray-on natural repellents		Citronella candles														Spray with DEET	Natural bug spray	Dryer sheets	Citronella candles
Male	38-57	Graduate degree		I am just a little concerned about getting a disease from a mosquito.	I regularly read popular media and/or news articles about mosquitos, but not scientific research.	insect repellent-deet	citronella candles	citronella torches	avon skin so soft															Mosquito coils				insect repellent-deet
Female	18-37	Some college (no degree)		I am just a little concerned about getting a disease from a mosquito.	I regularly read popular media and/or news articles about mosquitos, but not scientific research.	Bug Spray	'citronella' potted plants				Spray-on mosquito repellent with DEET		Essential oils									Mosquito repelling plants						spray	citronella plants	essential oils
Female	18-37	Some college (no degree)		I am just a little concerned about getting a disease from a mosquito.	I know about mosquitos only from my personal experience with them.	Chapstick	Bug repellant				Spray-on mosquito repellent with DEET		Essential oils															Mosquito repellant
Female	18-37	Bachelor's degree (or equivalent)		I am just a little concerned about getting a disease from a mosquito.	I regularly read popular media and/or news articles about mosquitos, but not scientific research.	Citronella spray/candle	Planting certain plants to repel from yard	Removing standing water sources	DEET spray			Spray-on natural repellents									Insecticide spray (such as permethrin)		Electric insect zapper	Mosquito coils		Bed nets		DEET spray	Permethrin spray	Removing standing water sources
Male	38-57	Graduate degree		I am just a little concerned about getting a disease from a mosquito.	I regularly read scientific research about mosquitos, but I havenâ€™t conducted research on mosquitos.	empty water containers	throw away garbage	wear repelent	eliminate breeding sites						Sonic repellers				Medications (such as vitamin B or garlic pills)	Mosquito Dunks (or other BT product)		Mosquito repelling plants			Insecticide-treated clothing			repelent	emptying containers	throwing away garbage	eliminating breeding sites
Female	38-57	Graduate degree		I am just a little concerned about getting a disease from a mosquito.	I have learned about mosquitos from family and friends, but do not regularly read about mosquitos.	Repellent					Spray-on mosquito repellent with DEET	Spray-on natural repellents		Citronella candles														Spray
Female	18-37	Associate's degree (or equivalent)		I am very concerned about getting mosquito bites.	I know about mosquitos only from my personal experience with them.	Eucalyptus	Skin So Soft								Sonic repellers													Eucalyptus
Female	18-37	Some college (no degree)		I am just a little concerned about getting a disease from a mosquito.	I regularly read popular media and/or news articles about mosquitos, but not scientific research.	Citronella candles/oils	OFF spray	Bracelets (stretchy coil like things)										Mosquito repellent patches			Insecticide spray (such as permethrin)		Electric insect zapper					Spray	Citronella	Insecticide spray	Patches	Bug zappers
Female	58 or older	Graduate degree		I am just a little concerned about getting a disease from a mosquito.	I regularly read popular media and/or news articles about mosquitos, but not scientific research.	Mosquito net	Burning mosquito coil	Spray insecticide	Deet topical	Wearing long sleeves and pants at dusk				Citronella candles														Bed net	Cover with clothing	Deet	Spray
Female	38-57	Graduate degree		I am just a little concerned about getting a disease from a mosquito.	I have conducted research on mosquitos.	Citronella spray	Bed net	Herb Balm	Electric shock mosquito		Spray-on mosquito repellent with DEET	Spray-on natural repellents	Essential oils									Mosquito repelling plants	Electric insect zapper			Bed nets		Bed net	Deet	Electric insect zapper	Mosquito repelling plants	Essential oils
Male	18-37	Graduate degree		I am just a little concerned about getting a disease from a mosquito.	I regularly read popular media and/or news articles about mosquitos, but not scientific research.	DEET	citronella candle	other non DEET replant	nets		Spray-on mosquito repellent with DEET	Spray-on natural repellents		Citronella candles														DEET
Female	38-57	Bachelor's degree (or equivalent)		I rarely think about mosquitos.	I know about mosquitos only from my personal experience with them.	Not a real issue in AZ																					None of the above	Not a real issue in AZ
Female	18-37	Some college (no degree)		I am just a little concerned about getting a disease from a mosquito.	I have learned about mosquitos from family and friends, but do not regularly read about mosquitos.	Eat more onions and garlic					Spray-on mosquito repellent with DEET	Spray-on natural repellents		Citronella candles														Deet	Candles	Eating smelly food	Wearing Lemon eucalyptus repellant
Male	38-57	Graduate degree		I am just a little concerned about getting a disease from a mosquito.	I have conducted research on mosquitos.	DEET	Sun	Wind	Long Sleeves																		None of the above	Long Sleeves	Wind	DEET	Sun
Female	18-37	Associate's degree (or equivalent)		I rarely think about mosquitos.	I know very little about mosquitos.	Repellent	Bracelet				Spray-on mosquito repellent with DEET					Mosquito bracelets							Electric insect zapper					Mosquito repellent
Female	18-37	Bachelor's degree (or equivalent)		I am just a little concerned about getting mosquito bites.	I know about mosquitos only from my personal experience with them.	Spray	Candles						Essential oils		Sonic repellers	Mosquito bracelets												Sonic repeller	Bracelet	Deet	Citronella candles
Female	18-37	Graduate degree		I am just a little concerned about getting a disease from a mosquito.	I regularly read scientific research about mosquitos, but I havenâ€™t conducted research on mosquitos.	Mosquito nets	Wearing long-sleeved and pants	Mosquito repellent such as OFF	Avoid being outdoors during dusk and dawn			Spray-on natural repellents		Citronella candles									Electric insect zapper	Mosquito coils		Bed nets		Mosquito screens around windows and doors	Long-sleeved shirts (but only in Malaysia, in MI, it seems like the mosquitoes here poke through even denim)	Mosquito coils	Mosquito repellent containing DEET	Bed nets
Female	18-37	Graduate degree		I am just a little concerned about getting a disease from a mosquito.	I have learned about mosquitos from family and friends, but do not regularly read about mosquitos.	Close the Windows after dark	Use a fan in the room				Spray-on mosquito repellent with DEET							Mosquito repellent patches										Spray mosquito repelent	Mosquito repelente patches	Fan	Close windows
Female	18-37	Graduate degree		I am just a little concerned about getting a disease from a mosquito.	I regularly read popular media and/or news articles about mosquitos, but not scientific research.	Non-deet bug spray	Dryer sheets							Citronella candles		Mosquito bracelets				Mosquito Dunks (or other BT product)			Electric insect zapper					Natural repellant spray	Bracelets	Mosquito dunks	Candles	Zapper
Female	18-37	Bachelor's degree (or equivalent)		I rarely think about mosquitos.	I regularly read scientific research about mosquitos, but I havenâ€™t conducted research on mosquitos.	Stand by fire and in the smoke to get a nice layer of smoke smell on me	Bug nets	Bug spray	Staying inside	Wearing pants	Spray-on mosquito repellent with DEET	Spray-on natural repellents				Mosquito bracelets										Bed nets		Bug nets	Bug spray	Standing in smoke/near fire	Staying inside	Pants
Female	18-37	Bachelor's degree (or equivalent)		I am just a little concerned about getting mosquito bites.	I know about mosquitos only from my personal experience with them.
Female	18-37	Associate's degree (or equivalent)		I am just a little concerned about getting mosquito bites.	I know very little about mosquitos.	Repellent like off spay	Citronella	Smoke								Mosquito bracelets	Vitamin B patches											Smoke	Deet
Female	38-57	Some college (no degree)		I am just a little concerned about getting a disease from a mosquito.	I regularly read scientific research about mosquitos, but I havenâ€™t conducted research on mosquitos.	Keep water from collecting/dump it/add bleach	tea tree oil	citronella oil/candles				Spray-on natural repellents											Electric insect zapper	Mosquito coils				citronella products	spray on natural repellents	mosquito coils	dump standing collected water
Female	18-37	Associate's degree (or equivalent)		I am very concerned about getting mosquito bites.	I know about mosquitos only from my personal experience with them.	repellant	essential oils	clothing	bug bands					Citronella candles	Sonic repellers								Electric insect zapper					deet	bug bands	clothes	sonic repeller	essential oils
Female	18-37	Graduate degree		I am just a little concerned about getting a disease from a mosquito.	I regularly read popular media and/or news articles about mosquitos, but not scientific research.	Off or other spray products	Vinegar solution																				None of the above	Spray-on products
Male	38-57	Graduate degree		I am just a little concerned about getting a disease from a mosquito.	I regularly read scientific research about mosquitos, but I havenâ€™t conducted research on mosquitos.	commercial repellent DEET	citronella spay	Night and Day electric airborne insecticide	windows nets		Spray-on mosquito repellent with DEET	Spray-on natural repellents																Night and Day electric airborne insecticide	commercial repellent DEET
Female	18-37	Bachelor's degree (or equivalent)		I am very concerned about getting mosquito bites.	I know about mosquitos only from my personal experience with them.	camp fire	screen door				Spray-on mosquito repellent with DEET		Essential oils		Sonic repellers													Spray on repellant with deet	essential oils
Female	58 or older	Associate's degree (or equivalent)		I am just a little concerned about getting mosquito bites.	I know very little about mosquitos.	garlic oil	eucaliptus oil	diatomeceous earth						Citronella candles									Electric insect zapper	Mosquito coils				electric insect zapper	citronella candles
Female	18-37	Some college (no degree)		I am just a little concerned about getting a disease from a mosquito.	I have learned about mosquitos from family and friends, but do not regularly read about mosquitos.	Lavender Oil	Tea Tree oil						Essential oils			Mosquito bracelets												Lavender	Tea Tree	Bracelet
Female	58 or older	Graduate degree		I am just a little concerned about getting a disease from a mosquito.	I regularly read popular media and/or news articles about mosquitos, but not scientific research.	Citronella candles	Spray-on natural repllents				Spray-on mosquito repellent with DEET								Medications (such as vitamin B or garlic pills)									Medications, specifically B complex	Spray-on natural repllents	Citronella candles
Female	38-57	Graduate degree		I am just a little concerned about getting a disease from a mosquito.	I regularly read popular media and/or news articles about mosquitos, but not scientific research.	Fans	Candles	Off repellent spray																			None of the above	DEET
Female	38-57	Graduate degree		I am just a little concerned about getting a disease from a mosquito.	I have conducted research on mosquitos.	I am not sure what "non-commercial methods" means	DEET	electrified tennis racket	Fans											Mosquito Dunks (or other BT product)								DEET	Bti
Female	18-37	Bachelor's degree (or equivalent)		I am just a little concerned about getting mosquito bites.	I have learned about mosquitos from family and friends, but do not regularly read about mosquitos.	Patchouli oil	Sit near a fire				Spray-on mosquito repellent with DEET	Spray-on natural repellents	Essential oils	Citronella candles														Sit near a fire	DEET spray	natural spray	Oils	Citronella candles
Male	38-57	Graduate degree		I am just a little concerned about getting a disease from a mosquito.	I regularly read scientific research about mosquitos, but I havenâ€™t conducted research on mosquitos.	Planning to grow American Beautyberry to try as a repellent	Candles (didn't work)	Deet Spray	Avon Skin So Soft																		None of the above	DEET	Avon Skin So Soft
Female	18-37	Bachelor's degree (or equivalent)		I am just a little concerned about getting mosquito bites.	I regularly read scientific research about mosquitos, but I havenâ€™t conducted research on mosquitos.	DEET	Keep mosquitoes out of home				Spray-on mosquito repellent with DEET												Electric insect zapper					Exlusion	DEET	Plants
Female	58 or older	Bachelor's degree (or equivalent)		I am just a little concerned about getting a disease from a mosquito.	I regularly read popular media and/or news articles about mosquitos, but not scientific research.	Tried citronella candles but that made me feel sick	wear jeans, thick socks and thick shirts	mosquito dope, but that did not work well	stay inside		Spray-on mosquito repellent with DEET			Citronella candles														staying inside
Female	18-37	Some college (no degree)		I am just a little concerned about getting a disease from a mosquito.	I regularly read popular media and/or news articles about mosquitos, but not scientific research.	Mosquito repellent spray															Insecticide spray (such as permethrin)		Electric insect zapper					Insecticide spray	Spray repellent	Electric insect zapper
Male	58 or older	Graduate degree		I am just a little concerned about getting a disease from a mosquito.	I have conducted research on mosquitos.	screens on windows and doors	clothing	time of day outdoors			Spray-on mosquito repellent with DEET	Spray-on natural repellents	Essential oils	Citronella candles										Mosquito coils				DEET	clothing	organic repelants	citronella
Male	58 or older	Graduate degree		I am just a little concerned about getting a disease from a mosquito.	I regularly read scientific research about mosquitos, but I havenâ€™t conducted research on mosquitos.	dark cloths	repellant spray	stay in doors	mosquito nets					Citronella candles										Mosquito coils				repellant spray	mosquito coils
Male	38-57	Bachelor's degree (or equivalent)		I rarely think about mosquitos.	I have learned about mosquitos from family and friends, but do not regularly read about mosquitos.	none					Spray-on mosquito repellent with DEET			Citronella candles														deet
Female	18-37	Some college (no degree)		I am just a little concerned about getting a disease from a mosquito.	I have learned about mosquitos from family and friends, but do not regularly read about mosquitos.	N/a					Spray-on mosquito repellent with DEET	Spray-on natural repellents										Mosquito repelling plants						Spray with deet	Spray	Plants
Male	18-37	Associate's degree (or equivalent)		I am just a little concerned about getting mosquito bites.	I have learned about mosquitos from family and friends, but do not regularly read about mosquitos.
Male	38-57	Graduate degree		I am just a little concerned about getting a disease from a mosquito.	I have conducted research on mosquitos.	Smoke					Spray-on mosquito repellent with DEET	Spray-on natural repellents		Citronella candles						Mosquito Dunks (or other BT product)	Insecticide spray (such as permethrin)				Insecticide-treated clothing			DEET Repellent	Insecticide spray	Mosquito dunks	insecticide treated clothing	Spray on natural repellents
Female	18-37	Bachelor's degree (or equivalent)		I am very concerned about getting mosquito bites.	I regularly read popular media and/or news articles about mosquitos, but not scientific research.	Cutter lemon eucalyptus spray on my children	Patio eggs on back porch	Just tried mosquito joe's company for first time	Deet repellent on on adults when hiking	Mosquito yard fog before cook outs, citronella plants in back yard, ensure no standing water, egg donuts in neighboring standing water				Citronella candles									Electric insect zapper					Electric zapper, nothing else seems to work
Female	38-57	Graduate degree		I am just a little concerned about getting a disease from a mosquito.	I regularly read popular media and/or news articles about mosquitos, but not scientific research.	Using commercial repellents	protective clothing				Spray-on mosquito repellent with DEET	Spray-on natural repellents		Citronella candles														Spray on	Citronella candles
Female	18-37	Some college (no degree)		I am just a little concerned about getting a disease from a mosquito.	I have learned about mosquitos from family and friends, but do not regularly read about mosquitos.	OFF spray repellent	Anti-mosquito candle	Bug shocker			Spray-on mosquito repellent with DEET	Spray-on natural repellents		Citronella candles									Electric insect zapper					OFF mosquito spray repellent	Mosquito candles	Zapper bug shocker
Female	18-37	Associate's degree (or equivalent)		I rarely think about mosquitos.	I know about mosquitos only from my personal experience with them.		using net on doors and windows				Spray-on mosquito repellent with DEET										Insecticide spray (such as permethrin)			Mosquito coils		Bed nets		mosquito coils
Male	18-37	Some college (no degree)		I am just a little concerned about getting a disease from a mosquito.	I regularly read scientific research about mosquitos, but I havenâ€™t conducted research on mosquitos.	Peppermint Bushes	Using fans on the outdoor patio	Removing standing water from the area	Clothes that cover most of the body.	Smoke from wood fires	Spray-on mosquito repellent with DEET	Spray-on natural repellents	Essential oils	Citronella candles								Mosquito repelling plants	Electric insect zapper					Outdoor fans	Peppermint bushes	Clothing covering most of the body	Citronella oil	Mosquito spray with DEET.
Female	38-57	Bachelor's degree (or equivalent)		I am very concerned about getting mosquito bites.	I know about mosquitos only from my personal experience with them.	Taking vitamin B12	Apple cider vinegar				Spray-on mosquito repellent with DEET	Spray-on natural repellents		Citronella candles		Mosquito bracelets			Medications (such as vitamin B or garlic pills)					Mosquito coils				Sprays wtih Deet	Sprays with natural repellents	Bracelets
Female	58 or older	Bachelor's degree (or equivalent)		I rarely think about mosquitos.	I know about mosquitos only from my personal experience with them.	Slap at them					Spray-on mosquito repellent with DEET																	Spray on repellent
Male	38-57	Graduate degree		I am just a little concerned about getting a disease from a mosquito.	I have conducted research on mosquitos.						Spray-on mosquito repellent with DEET			Citronella candles						Mosquito Dunks (or other BT product)	Insecticide spray (such as permethrin)							DEET spray	BT dunks	Permethrin sprays	Citronella candles
Female	18-37	Graduate degree		I am just a little concerned about getting a disease from a mosquito.	I regularly read scientific research about mosquitos, but I havenâ€™t conducted research on mosquitos.	citronela candels	deet spray	Off spray	Eucalyptis or tea tree oil	screened in porch, zapper															Insecticide-treated clothing	Bed nets		Screened-in porches	Bed nets	Bug spray (with Deet)	Eucalyptis/ tea tree	Citronela candels
Female	18-37	Bachelor's degree (or equivalent)		I am just a little concerned about getting mosquito bites.	I have conducted research on mosquitos.	DEET	Bed nets	Long sleeves & pants	Sonic repeller							Mosquito bracelets								Mosquito coils				DEET	Sonic repeller	Bed nets	Long sleeves & pants
Male	18-37	Graduate degree		I am just a little concerned about getting a disease from a mosquito.	I have conducted research on mosquitos.	Citronella Candles	DEET based repellents	"Natural" repellents	Essential Oils						Sonic repellers							Mosquito repelling plants	Electric insect zapper					DEET based repellent	Citronella Candles	"natural" repellent	Essential oils	Electric insectr zapper
Female	38-57	Graduate degree		I am just a little concerned about getting a disease from a mosquito.	I regularly read scientific research about mosquitos, but I havenâ€™t conducted research on mosquitos.	Center for Disease Control website	World Health Organization website	University of Florida website				Spray-on natural repellents							Medications (such as vitamin B or garlic pills)	Mosquito Dunks (or other BT product)		Mosquito repelling plants				Bed nets		Bed nets over my hammock	Banishing standing water around the house	Mosquito dunks/ Peppermint oil spray	Being conscious of symptoms of Denge Fever & West Nile Virus	Planing outdoor activities so as to remain inside during dusk & dawn
Female	58 or older	Graduate degree		I am just a little concerned about getting a disease from a mosquito.	I regularly read popular media and/or news articles about mosquitos, but not scientific research.	Stay inside	Stay close to a campfire	Window screens			Spray-on mosquito repellent with DEET	Spray-on natural repellents		Citronella candles	Sonic repellers	Mosquito bracelets				Mosquito Dunks (or other BT product)			Electric insect zapper	Mosquito coils				Spray on repellant	Coils	electric zapper	clip on repelland	citronella candles
Male	58 or older	Graduate degree		I am just a little concerned about getting a disease from a mosquito.	I regularly read popular media and/or news articles about mosquitos, but not scientific research.	Extra clothing	Avoid lotions and perfumes	Commercial sprays			Spray-on mosquito repellent with DEET																	DEET repellent	Extra clothing
Female	18-37	Bachelor's degree (or equivalent)		I am just a little concerned about getting a disease from a mosquito.	I know about mosquitos only from my personal experience with them.
Female	38-57	Graduate degree		I am just a little concerned about getting a disease from a mosquito.	I regularly read popular media and/or news articles about mosquitos, but not scientific research.	Natural/organic deet free spray	citronella candles	mosquito repellants															Electric insect zapper					Mosquito repellant	natural spray
Female	38-57	Bachelor's degree (or equivalent)		I rarely think about mosquitos.	I regularly read popular media and/or news articles about mosquitos, but not scientific research.	Mosquito netting	Eliminating standing water				Spray-on mosquito repellent with DEET			Citronella candles												Bed nets		Deep Woods Off	netting
Female	18-37	Bachelor's degree (or equivalent)		I am very concerned about getting mosquito bites.	I regularly read popular media and/or news articles about mosquitos, but not scientific research.	Not eating sugar	Lemon eucalyptus oil repellent	DEET repellent	Coconut oil	Coconut oil & tea tree oil combined		Spray-on natural repellents							Medications (such as vitamin B or garlic pills)							Bed nets		Not eating sugar	Lemon eucalyptus oil natural repellent	Coconut oil & tea tree oil	DEET
Female	18-37	Bachelor's degree (or equivalent)		I am just a little concerned about getting mosquito bites.	I know about mosquitos only from my personal experience with them.
Female	18-37	Graduate degree		I am just a little concerned about getting a disease from a mosquito.	I regularly read popular media and/or news articles about mosquitos, but not scientific research.	Professional Natural spraying of yard	Bug repellent	Avoiding outdoors at dusk/dawn			Spray-on mosquito repellent with DEET	Spray-on natural repellents		Citronella candles							Insecticide spray (such as permethrin)							Mosquito repellent with deet	professional natural spray	avoiding outdoors
Female	38-57	Graduate degree		I am just a little concerned about getting a disease from a mosquito.	I regularly read popular media and/or news articles about mosquitos, but not scientific research.	Spray - Off	Repellent Bracelets	Citronella candles	Lemon Eucalyptis Spray		Spray-on mosquito repellent with DEET	Spray-on natural repellents		Citronella candles		Mosquito bracelets												Off - Spray with Deet	Natural Spray on Repellents	Bracelets	Citronella
Female	58 or older	Graduate degree		I am just a little concerned about getting a disease from a mosquito.	I regularly read popular media and/or news articles about mosquitos, but not scientific research.	Avon product(Skin so Soft)	mosquito plant				Spray-on mosquito repellent with DEET			Citronella candles		Mosquito bracelets												Skin so Soft	citronella candles
Female	18-37	Bachelor's degree (or equivalent)		I am just a little concerned about getting a disease from a mosquito.	I know about mosquitos only from my personal experience with them.	spray	candles	stay inside				Spray-on natural repellents		Citronella candles	Sonic repellers	Mosquito bracelets										Bed nets		Spray-on natural repellents	Citronella candles	Mosquito bracelets	Vitamin B patches	Bed nets
Male	18-37	Graduate degree		I am just a little concerned about getting a disease from a mosquito.	I regularly read scientific research about mosquitos, but I havenâ€™t conducted research on mosquitos.	Bitch slapping	Bug spray	Mosquito Mesh Net	Yelling at them			Spray-on natural repellents	Essential oils	Citronella candles									Electric insect zapper	Mosquito coils		Bed nets		Citronella candles	Spray-on natural repellants	Mosquito nets	Essential oils	Electric zapper
Male	18-37	Some college (no degree)		I am just a little concerned about getting a disease from a mosquito.	I regularly read popular media and/or news articles about mosquitos, but not scientific research.	Repellent	Oil	Vix						Citronella candles								Mosquito repelling plants						Repellent	Citronella	Oil
Female	18-37	Bachelor's degree (or equivalent)		I am just a little concerned about getting mosquito bites.	I have learned about mosquitos from family and friends, but do not regularly read about mosquitos.
Female	38-57	Bachelor's degree (or equivalent)		I am very concerned about getting mosquito bites.	I regularly read popular media and/or news articles about mosquitos, but not scientific research.	Deep woods off	Covering skin w clothes							Citronella candles						Mosquito Dunks (or other BT product)								Deet
Female	18-37	Bachelor's degree (or equivalent)		I am just a little concerned about getting a disease from a mosquito.	I regularly read scientific research about mosquitos, but I havenâ€™t conducted research on mosquitos.	mosquito net	Deet repellents	natural repellents	citronella candles	spraying yard												Mosquito repelling plants	Electric insect zapper					net	deet	natural repellent	spray yard	citronella
Female	58 or older	Graduate degree		I am just a little concerned about getting a disease from a mosquito.	I regularly read popular media and/or news articles about mosquitos, but not scientific research.	mosquito repellant	dryer sheets	bug zap light	citronella candles																		None of the above	spray on mosquito repellant
Male	18-37	Graduate degree		I am just a little concerned about getting a disease from a mosquito.	I regularly read popular media and/or news articles about mosquitos, but not scientific research.	Off! Deep Woods repellent	Citronella Candles	Remove standing/stagnant water			Spray-on mosquito repellent with DEET	Spray-on natural repellents		Citronella candles														Off! Insect repellent	Removing standing/stagnant water	Citronella Candles
Female	18-37	Bachelor's degree (or equivalent)		I am very concerned about getting mosquito bites.	I regularly read popular media and/or news articles about mosquitos, but not scientific research.
Female	18-37	Some college (no degree)		I am just a little concerned about getting a disease from a mosquito.	I regularly read popular media and/or news articles about mosquitos, but not scientific research.	Spray	Candle	Long sleeved clothing																			None of the above	Spray	Long clothing	Candle
Male	38-57	Graduate degree		I am just a little concerned about getting a disease from a mosquito.	I have conducted research on mosquitos.	DEET	Larval site reduction													Mosquito Dunks (or other BT product)	Insecticide spray (such as permethrin)					Bed nets		DEET	larval site reduction	BTI	bed nets	insecticide sprays
Female	38-57	Bachelor's degree (or equivalent)		I am very concerned about getting a disease from a mosquito.	I regularly read scientific research about mosquitos, but I havenâ€™t conducted research on mosquitos.	Personal repellant spray	Citronella candles						Essential oils															Essential oils	Citronella candles
Male	38-57	Graduate degree		I am just a little concerned about getting a disease from a mosquito.	I have conducted research on mosquitos.
Female	18-37	Some college (no degree)		I am just a little concerned about getting a disease from a mosquito.	I regularly read popular media and/or news articles about mosquitos, but not scientific research.	Spray	Candle repellent	Baby lotion			Spray-on mosquito repellent with DEET	Spray-on natural repellents		Citronella candles														Spray on	Candle	Plants
Female	18-37	Bachelor's degree (or equivalent)		I am very concerned about getting a disease from a mosquito.	I regularly read scientific research about mosquitos, but I havenâ€™t conducted research on mosquitos.	DEEP bug spray	Citronella candles				Spray-on mosquito repellent with DEET								Medications (such as vitamin B or garlic pills)				Electric insect zapper					DEET spray	Citronella candles	Electric zapper	Medications
Female	18-37	Graduate degree		I am just a little concerned about getting a disease from a mosquito.	I know about mosquitos only from my personal experience with them.	Lemon, water with essential oils	Off spray	Skin so soft (Avon)																			None of the above	Lemon, water, and oils	Off Spray	Skin so soft	Off candle
Male	18-37	Bachelor's degree (or equivalent)		I am very concerned about getting mosquito bites.	I regularly read popular media and/or news articles about mosquitos, but not scientific research.	Box fan	Thermocell	Natural sprays	Whatever spray is around to kill those devils		Spray-on mosquito repellent with DEET	Spray-on natural repellents	Essential oils	Citronella candles							Insecticide spray (such as permethrin)		Electric insect zapper					Thermocell	Thermocell	Thermocell
Male	38-57	Bachelor's degree (or equivalent)		I am just a little concerned about getting mosquito bites.	I have learned about mosquitos from family and friends, but do not regularly read about mosquitos.	Empty standing water	Yard spray before an outdoor function	personal spray				Spray-on natural repellents		Citronella candles								Mosquito repelling plants						spray on natural repellents	spray on repellent, non natural	citronella candles	yard spray
Female	18-37	Graduate degree		I am just a little concerned about getting a disease from a mosquito.	I regularly read popular media and/or news articles about mosquitos, but not scientific research.	home-made essential oil based repellent	vitamin b patches	clothing that covers most skin	citronella coils	repellent with DEET												Mosquito repelling plants						clothing that covers most skin	natural repellents	repellents with deet	vitamin b patches	citronella coils
Male	58 or older	Graduate degree		I am just a little concerned about getting a disease from a mosquito.	I regularly read scientific research about mosquitos, but I havenâ€™t conducted research on mosquitos.	wear long sleeves and long pants					Spray-on mosquito repellent with DEET	Spray-on natural repellents	Essential oils	Citronella candles					Medications (such as vitamin B or garlic pills)			Mosquito repelling plants		Mosquito coils	Insecticide-treated clothing	Bed nets		garlic	DEET spray-on	Insecticide-treated clothing
Female	18-37	Some college (no degree)		I am just a little concerned about getting a disease from a mosquito.	I know about mosquitos only from my personal experience with them.	swatting them					Spray-on mosquito repellent with DEET	Spray-on natural repellents											Electric insect zapper			Bed nets		Spray on repellent w deet	Natural sprays	bed nets	electric bug zappers
Female	38-57	Bachelor's degree (or equivalent)		I am just a little concerned about getting mosquito bites.	I know very little about mosquitos.	Candles	Avon spray					Spray-on natural repellents												Mosquito coils				Spray
Male	18-37	Associate's degree (or equivalent)		I rarely think about mosquitos.	I regularly read scientific research about mosquitos, but I havenâ€™t conducted research on mosquitos.	none of them work deet works					Spray-on mosquito repellent with DEET																	deet not the spray but drops from the bottle onto hands and rubbed on areas like neck ears legs where they usually bite
Female	18-37	Bachelor's degree (or equivalent)		I am just a little concerned about getting mosquito bites.	I regularly read popular media and/or news articles about mosquitos, but not scientific research.	Off type spray/cream	Citrinella candles	coils when in sask in the summer	long sleeves/pants at dusk																	Bed nets		coils	spray	clothing at dusk	netting
Female	58 or older	Graduate degree		I am just a little concerned about getting a disease from a mosquito.	I regularly read popular media and/or news articles about mosquitos, but not scientific research.	Long sleeves and pants					Spray-on mosquito repellent with DEET																	Repellant with Deet
Male	58 or older	Graduate degree		I am just a little concerned about getting a disease from a mosquito.	I regularly read popular media and/or news articles about mosquitos, but not scientific research.	Deet	Thick clothing	military lotion (Panama)	WD-40 spray blended with camphor/phenol solution in light mineral oil	active participation in mosquito control in Republic of panama, what was then the Canal Zone, mostly ditching (cleaning out ditches), aerial sprays, and light box surveys		Spray-on natural repellents									Insecticide spray (such as permethrin)			Mosquito coils		Bed nets		deet	bed nets (physical barrier)	coils (at drive in movies, also in the field in the Army
Female	18-37	Graduate degree		I am just a little concerned about getting a disease from a mosquito.	I have learned about mosquitos from family and friends, but do not regularly read about mosquitos.	Deet	Candles	Dryer sheets	Bug bombs	Fires	Spray-on mosquito repellent with DEET	Spray-on natural repellents		Citronella candles	Sonic repellers						Insecticide spray (such as permethrin)		Electric insect zapper	Mosquito coils	Insecticide-treated clothing	Bed nets		Bed nets	Deet	Insect zapper	Natural repellent	Candles
Female	18-37	Some college (no degree)		I am just a little concerned about getting a disease from a mosquito.	I know about mosquitos only from my personal experience with them.	Mosquito repellent	Citronella candles	Keeping citronella plants																			None of the above	Mosquito repellent	Citronella candles
Male	58 or older	Associate's degree (or equivalent)		I am just a little concerned about getting mosquito bites.	I know about mosquitos only from my personal experience with them.	Use a spray called BUZZ OFF	Use a cream of malaluka oil and eucalyptus oil that I mix with bees wax	Swat to kill when they land	Stay inside when they are thick					Citronella candles						Mosquito Dunks (or other BT product)		Mosquito repelling plants						No method is effective if you are bit even once.
Female	18-37	Some college (no degree)		I am just a little concerned about getting a disease from a mosquito.	I regularly read popular media and/or news articles about mosquitos, but not scientific research.	OFF spray	citronella candles	Protective clothing	Staying away from areas prone to having mosquitos		Spray-on mosquito repellent with DEET			Citronella candles									Electric insect zapper					Repellent spray with DEET	protective clothing	Citronella candles	staying away from mosquito-prone areas	electric insect zapper
Female	58 or older	Graduate degree		I am just a little concerned about getting a disease from a mosquito.	I regularly read popular media and/or news articles about mosquitos, but not scientific research.	draining standing water	wearing long sleeves and pants	sitting in wind			Spray-on mosquito repellent with DEET	Spray-on natural repellents	Essential oils	Citronella candles										Mosquito coils				sitting in wind	log sleeves and pants	draining standing water	DEET sprays
Female	18-37	High school only (no college)
Female	18-37	Some college (no degree)		I am just a little concerned about getting a disease from a mosquito.	I regularly read scientific research about mosquitos, but I havenâ€™t conducted research on mosquitos.	lavender						Spray-on natural repellents									Insecticide spray (such as permethrin)							Spray-on natural repellents	Insecitcide spray	lavender
Female	58 or older	Bachelor's degree (or equivalent)		I rarely think about mosquitos.	I know about mosquitos only from my personal experience with them.	Bug spray	Netting while camping				Spray-on mosquito repellent with DEET			Citronella candles					Medications (such as vitamin B or garlic pills)									Insect repellent with deet	Netting
Male	38-57	Graduate degree		I am just a little concerned about getting a disease from a mosquito.	I regularly read popular media and/or news articles about mosquitos, but not scientific research.	Citronella	Vitamin B1						Essential oils											Mosquito coils		Bed nets		Bed nets	Mosquito coils
Female	38-57	Bachelor's degree (or equivalent)		I am very concerned about getting mosquito bites.	I regularly read popular media and/or news articles about mosquitos, but not scientific research.	Spray on mosquito repellant with deet	spray on mosquito repellent						Essential oils	Citronella candles														deet	repellent without deet
Male	58 or older	Bachelor's degree (or equivalent)		I am very concerned about getting mosquito bites.	I know very little about mosquitos.	Bug Lights	Martin Birds	Smoke	Bug spray		Spray-on mosquito repellent with DEET			Citronella candles								Mosquito repelling plants	Electric insect zapper					smoke	spray
Male	38-57	Associate's degree (or equivalent)		I am just a little concerned about getting mosquito bites.	I regularly read scientific research about mosquitos, but I havenâ€™t conducted research on mosquitos.	OFF	DEET Products	Liquid repellants with Citronella for fire applications	Protective clothing				Essential oils	Citronella candles	Sonic repellers		Vitamin B patches	Mosquito repellent patches			Insecticide spray (such as permethrin)		Electric insect zapper	Mosquito coils		Bed nets		Spray on	Insecticide spray	Patches	bed nets	Candles
Female	18-37	Associate's degree (or equivalent)		I am very concerned about getting mosquito bites.	I have learned about mosquitos from family and friends, but do not regularly read about mosquitos.	Deet spray like OFF or Cutter	Lemon/eucalyptus oil spray	citranella candles	bug zapper																		None of the above	Deet spray
Female	38-57	High school only (no college)		I am just a little concerned about getting mosquito bites.	I have learned about mosquitos from family and friends, but do not regularly read about mosquitos.
Female	18-37	Bachelor's degree (or equivalent)		I am very concerned about getting mosquito bites.	I regularly read scientific research about mosquitos, but I havenâ€™t conducted research on mosquitos.	Deet repellants	Citronella plants or candles					Spray-on natural repellents														Bed nets		Deet repellants
Female	38-57	Graduate degree		I am just a little concerned about getting a disease from a mosquito.	I regularly read scientific research about mosquitos, but I havenâ€™t conducted research on mosquitos.	Citronella candle	Citronella plant	Handmade remedies based on essential oils	Skin so soft	Removing areas that collect water	Spray-on mosquito repellent with DEET															Bed nets		DEET spray	Avon Skin So Soft	Some handmade remedies work ok
Female	18-37	High school only (no college)		I am just a little concerned about getting a disease from a mosquito.	I have learned about mosquitos from family and friends, but do not regularly read about mosquitos.	Closing doors and windows during the summer	Using screens on open windows	Bug spray	The thing you plug into the wall and it releases some chemical? Used it in India	Perscribed malaria medicine																	None of the above	Closing doors and windows	The plug-in chemical releaser mentioned above
Male	58 or older	Some college (no degree)		I am just a little concerned about getting a disease from a mosquito.	I regularly read popular media and/or news articles about mosquitos, but not scientific research.
Female	38-57	Graduate degree		I am just a little concerned about getting a disease from a mosquito.	I regularly read popular media and/or news articles about mosquitos, but not scientific research.	Getting rid of standing water sources	Not going outside at dusk	Wearing long sleeves/pants	Tents/nets		Spray-on mosquito repellent with DEET			Citronella candles									Electric insect zapper		Insecticide-treated clothing	Bed nets		Tents/Nets	Repellents like DEET	Long sleeves/pants
Male	58 or older	Graduate degree		I am just a little concerned about getting a disease from a mosquito.	I regularly read popular media and/or news articles about mosquitos, but not scientific research.	mosquito repellent	long sleeves	screens	mosquito net	remove standing water				Citronella candles		Mosquito bracelets						Mosquito repelling plants		Mosquito coils				screen	bed net	DEET	long sleeves	mosquito coils
Female	38-57	Some college (no degree)		I am just a little concerned about getting a disease from a mosquito.	I regularly read popular media and/or news articles about mosquitos, but not scientific research.	spray on & lotion repellent with DEET	mosquito coils	clip-on fan device w/DEET repellent	mosquito net jacket with hood	CO2 mosquito-attracting zapper; citronella candles & lotions; home-made repellent spray; standing in the smoke of a bonfire			Essential oils															clip-on fan device w/DEET repellent	spray on repellent with DEET	mosquito coils beside me and occasionally clipped to my belt (I was desperate)	CO2 mosquito-attracting zapper
Male	38-57	Bachelor's degree (or equivalent)		I am just a little concerned about getting mosquito bites.	I have learned about mosquitos from family and friends, but do not regularly read about mosquitos.	hand swatting																					None of the above	hand swatting
Female	38-57	Some college (no degree)		I am just a little concerned about getting a disease from a mosquito.	I know about mosquitos only from my personal experience with them.	Different types of repellent	A pan of soapy water in the yard					Spray-on natural repellents	Essential oils	Citronella candles											Insecticide-treated clothing			Nothing seems to be fully effective
Male	18-37	Graduate degree		I am just a little concerned about getting a disease from a mosquito.	I regularly read popular media and/or news articles about mosquitos, but not scientific research.	Spray repellent (DEET)	Citronella candles	removing standing water near property	Mosquito coils		Spray-on mosquito repellent with DEET			Citronella candles										Mosquito coils				Spray repellent (DEET)	Coils	Removing standing water	Citronella candles
Female	18-37	Some college (no degree)		I am just a little concerned about getting a disease from a mosquito.	I regularly read scientific research about mosquitos, but I havenâ€™t conducted research on mosquitos.	Off repellant	Natural essential oils-lemongrass	Tiki torches	Citronella candles													Mosquito repelling plants						Essential oils	Deet
Female	18-37	Bachelor's degree (or equivalent)		I am just a little concerned about getting a disease from a mosquito.	I have learned about mosquitos from family and friends, but do not regularly read about mosquitos.	Body mists or lotions containing citrus oils					Spray-on mosquito repellent with DEET	Spray-on natural repellents	Essential oils	Citronella candles	Sonic repellers				Medications (such as vitamin B or garlic pills)					Mosquito coils				Spray on repellent with Deet	Essential Oils	Citronella candles
Male	38-57	Graduate degree		I am just a little concerned about getting a disease from a mosquito.	I regularly read popular media and/or news articles about mosquitos, but not scientific research.	window screens					Spray-on mosquito repellent with DEET	Spray-on natural repellents		Citronella candles										Mosquito coils	Insecticide-treated clothing			DEET
Female	38-57	Graduate degree		I am just a little concerned about getting a disease from a mosquito.	I regularly read popular media and/or news articles about mosquitos, but not scientific research.	Terminate all plants (esp. bromeliads) that collect water in garden	Do not leave any vessel that can accumulate rain water; empty water containers if collecting rain water	Keep doors closed and use screens on windows	Buy citronella plants (but this does not decrease the population of mosquitoes)		Spray-on mosquito repellent with DEET	Spray-on natural repellents		Citronella candles						Mosquito Dunks (or other BT product)			Electric insect zapper	Mosquito coils		Bed nets		Keep doors closed	Exterminate water-collecting plants
Male	38-57	Graduate degree		I am just a little concerned about getting a disease from a mosquito.	I regularly read popular media and/or news articles about mosquitos, but not scientific research.	deet	long pants/sleeves					Spray-on natural repellents		Citronella candles								Mosquito repelling plants						deet	clothes	screened in areas
Female	58 or older	Graduate degree		I am just a little concerned about getting a disease from a mosquito.	I know about mosquitos only from my personal experience with them.	Personal use of mosquito repellent					Spray-on mosquito repellent with DEET	Spray-on natural repellents		Citronella candles														Repellnt
Male	58 or older	Graduate degree		I am just a little concerned about getting a disease from a mosquito.	I regularly read popular media and/or news articles about mosquitos, but not scientific research.	emptying or removing all standing water on or around my property or workplace	Spraying off or yard sprays during mosquito seasons.	Grow citronella plants in areas surrounding my home.	Wear protective clothing in the evening or in mosquito infested areas	Put small amounts of bleach water that cannot be drained and is not a danger to animals or aquatic life	Spray-on mosquito repellent with DEET	Spray-on natural repellents		Citronella candles							Insecticide spray (such as permethrin)	Mosquito repelling plants		Mosquito coils				Emptying standing water	Permethrin or other insecticides/repellants	Spray on repellants	Staying indoors
Female	18-37	Bachelor's degree (or equivalent)		I am very concerned about getting mosquito bites.	I regularly read scientific research about mosquitos, but I havenâ€™t conducted research on mosquitos.	citronella coil	nets	repellent fan			Spray-on mosquito repellent with DEET	Spray-on natural repellents		Citronella candles	Sonic repellers	Mosquito bracelets					Insecticide spray (such as permethrin)		Electric insect zapper	Mosquito coils	Insecticide-treated clothing	Bed nets		bed nets	deet	permethrin treated clothes
Female	38-57	Bachelor's degree (or equivalent)		I am just a little concerned about getting mosquito bites.	I regularly read scientific research about mosquitos, but I havenâ€™t conducted research on mosquitos.	Covered my skin with mud	Insect repellent with DEET	Citronella candles	Burned RAid coils											Mosquito Dunks (or other BT product)			Electric insect zapper			Bed nets		DEET	Bed Net	Bti products
Female	58 or older	Graduate degree		I am just a little concerned about getting a disease from a mosquito.	I regularly read scientific research about mosquitos, but I havenâ€™t conducted research on mosquitos.	avoiding high feeding times during the early evening	long sleeves and pants				Spray-on mosquito repellent with DEET			Citronella candles							Insecticide spray (such as permethrin)		Electric insect zapper					avoidance	insect repellant	electronic zapper
Female	38-57	Graduate degree		I am just a little concerned about getting a disease from a mosquito.	I regularly read popular media and/or news articles about mosquitos, but not scientific research.
Male	18-37	Graduate degree		I am just a little concerned about getting a disease from a mosquito.	I regularly read popular media and/or news articles about mosquitos, but not scientific research.	Personal spray/DEET	Larvacide/"Mosquito Dunks"	Repellent clothing						Citronella candles		Mosquito bracelets							Electric insect zapper			Bed nets		Deet	Treated clothing	Mosquito dunks	Bed nets	Prevention/ removing standings water
Male	38-57	Graduate degree		I am just a little concerned about getting a disease from a mosquito.	I regularly read popular media and/or news articles about mosquitos, but not scientific research.	long ago, can't remember... some 'whole foods'-type thing					Spray-on mosquito repellent with DEET	Spray-on natural repellents														Bed nets		repellant (deet)
Female	38-57	Graduate degree		I am just a little concerned about getting a disease from a mosquito.	I regularly read popular media and/or news articles about mosquitos, but not scientific research.	Marigolds	Peppermint	Catnip	Lavender	Garlic	Spray-on mosquito repellent with DEET	Spray-on natural repellents	Essential oils					Mosquito repellent patches										DEET
Female	38-57	Graduate degree		I am just a little concerned about getting a disease from a mosquito.	I regularly read popular media and/or news articles about mosquitos, but not scientific research.	non Deet repellant, personal spray	Deet repellant, personal spray	repellant candles	discarding standing water	mosquito netting			Essential oils	Citronella candles	Sonic repellers													Deet, spray on repellant	bed nets
Female	18-37	Graduate degree		I am just a little concerned about getting a disease from a mosquito.	I have learned about mosquitos from family and friends, but do not regularly read about mosquitos.	Electronic Mosquito-Repelling Devices	Spray-on reppelent	Bed nets			Spray-on mosquito repellent with DEET	Spray-on natural repellents		Citronella candles														Electronic Mosquito-Repelling Devices	Spray-on reppelent with deet	Spray-on natural repellents	Bed nets	Citronella candles
Female	18-37	Graduate degree		I am just a little concerned about getting a disease from a mosquito.	I have conducted research on mosquitos.	Lemongrass and citronella plants	Light color clothing	Essential oil spray			Spray-on mosquito repellent with DEET	Spray-on natural repellents		Citronella candles		Mosquito bracelets				Mosquito Dunks (or other BT product)				Mosquito coils				Spray on with or without DEET	Other spray on natural formulas
Female	38-57	Graduate degree		I am just a little concerned about getting a disease from a mosquito.	I regularly read popular media and/or news articles about mosquitos, but not scientific research.	Citronella	Lemongrass	Emptying standing water in yard			Spray-on mosquito repellent with DEET	Spray-on natural repellents		Citronella candles								Mosquito repelling plants		Mosquito coils				Deet-based spray	Picardin	The others - can't separate
Male	18-37	Bachelor's degree (or equivalent)		I am just a little concerned about getting mosquito bites.	I have learned about mosquitos from family and friends, but do not regularly read about mosquitos.	Off Spray	Citronella candles					Spray-on natural repellents		Citronella candles								Mosquito repelling plants	Electric insect zapper	Mosquito coils				Spray	Candles	Coils	Zapper	Plants
Female	18-37	High school only (no college)		I am very concerned about getting mosquito bites.	I regularly read popular media and/or news articles about mosquitos, but not scientific research.	citronella candles	deet	Avon skin so soft	avoid being outside	bat boxes					Sonic repellers	Mosquito bracelets					Insecticide spray (such as permethrin)							deet	Avon
Female	38-57	Graduate degree		I am just a little concerned about getting a disease from a mosquito.	I regularly read popular media and/or news articles about mosquitos, but not scientific research.	Not allowing water to collect in outdoor containers	Citronella, lemongrass oil, geranium oil and other essential oils	Wearing long sleeve sun shirts & long pants	Mosquito repelling plants		Spray-on mosquito repellent with DEET	Spray-on natural repellents									Insecticide spray (such as permethrin)							Insecticide spray	Spray on natural repellants	Essential oils	Long sleeves and pants	No standing water for population control
Female	58 or older	Bachelor's degree (or equivalent)		I am just a little concerned about getting mosquito bites.	I know about mosquitos only from my personal experience with them.	have not used non-commercial methods					Spray-on mosquito repellent with DEET			Citronella candles														spray on with DEET
Male	58 or older	Graduate degree		I am just a little concerned about getting a disease from a mosquito.	I regularly read scientific research about mosquitos, but I havenâ€™t conducted research on mosquitos.	Screens	Repellents	Anti-larval and anti-pupal chemicals in standing water	Emptying water-containing vessels, etc. on my property		Spray-on mosquito repellent with DEET	Spray-on natural repellents								Mosquito Dunks (or other BT product)	Insecticide spray (such as permethrin)							Emptying standing water	repellents	BT products	screens
Male	38-57	Graduate degree		I am just a little concerned about getting a disease from a mosquito.	I regularly read popular media and/or news articles about mosquitos, but not scientific research.	Off Repellant Spray	Wearing Long-Sleeved Clothes and Hats	Reducing Sugar Consumption	Burning Area Insect Repellant	Window Screens				Citronella candles									Electric insect zapper		Insecticide-treated clothing			Spray-on mosquito repellent with DEET	Wearing Long Sleeved Clothing and Hats	Window Screens	Insecticide-treated clothing	Burning Area Insect Repellent
Male	18-37	Some college (no degree)		I am just a little concerned about getting a disease from a mosquito.	I have learned about mosquitos from family and friends, but do not regularly read about mosquitos.	Garlic	Citronella				Spray-on mosquito repellent with DEET			Citronella candles														Citronella	Garlic
Male	18-37	Some college (no degree)		I am just a little concerned about getting a disease from a mosquito.	I regularly read popular media and/or news articles about mosquitos, but not scientific research.	Spray-on mosquito repellent with DEET	Spray-on natural repellents	Essential oils	Insecticide treated clothing																		None of the above	Spray-on mosquito repellent with DEET	Essential oils (eucaliptus oil or citronella)	Insecticide treated clothing	Spray-on natural repellents
Female	38-57	Some college (no degree)		I am just a little concerned about getting a disease from a mosquito.	I have learned about mosquitos from family and friends, but do not regularly read about mosquitos.	Integrated Pest Management	Preventing spots for breeding	Cleaning out bird baths	Encouraging animal/insect diversity in my yard		Spray-on mosquito repellent with DEET	Spray-on natural repellents		Citronella candles	Sonic repellers						Insecticide spray (such as permethrin)	Mosquito repelling plants		Mosquito coils				DEET sprays	Bug sprays on self/clothes	Jewelweed on bites	Avoiding mosquito infested areas	Campfires
Female	38-57	Graduate degree		I am just a little concerned about getting a disease from a mosquito.	I regularly read popular media and/or news articles about mosquitos, but not scientific research.	citronella	bug spray				Spray-on mosquito repellent with DEET	Spray-on natural repellents		Citronella candles		Mosquito bracelets												Spray On Natural Repellants	Cintronella	traditional bug spray
Female	38-57	Associate's degree (or equivalent)		I rarely think about mosquitos.	I regularly read scientific research about mosquitos, but I havenâ€™t conducted research on mosquitos.	JL						Spray-on natural repellents			Sonic repellers													KKM
Male	18-37	Associate's degree (or equivalent)		I am just a little concerned about getting mosquito bites.	I regularly read popular media and/or news articles about mosquitos, but not scientific research.	Vitamin B patches											Vitamin B patches		Medications (such as vitamin B or garlic pills)	Mosquito Dunks (or other BT product)	Insecticide spray (such as permethrin)	Mosquito repelling plants						Vitamin B patches
Male	58 or older	Graduate degree		I am just a little concerned about getting a disease from a mosquito.	I know about mosquitos only from my personal experience with them.	Doom or similar sprays	Closed windows	Citronella	Approriate clothing		Spray-on mosquito repellent with DEET	Spray-on natural repellents		Citronella candles							Insecticide spray (such as permethrin)			Mosquito coils		Bed nets		Stay out of areas with mosquitos	Close windows	Doom or similar sprays
Male	38-57	Graduate degree		I am just a little concerned about getting a disease from a mosquito.	I have conducted research on mosquitos.	foliage removal	source reduction	oil on larval sites			Spray-on mosquito repellent with DEET	Spray-on natural repellents	Essential oils	Citronella candles						Mosquito Dunks (or other BT product)	Insecticide spray (such as permethrin)			Mosquito coils	Insecticide-treated clothing	Bed nets		Deet	Insecticide clothing	essential oils	Foliage removal	mosquito dunks
Female	38-57	Graduate degree		I am just a little concerned about getting a disease from a mosquito.	I have conducted research on mosquitos.	DEET spray on	Metofluthrin (OFF mosquito lamp)	mosquito dunks (neighbor has pond...)	LLIN (in Cameroon)		Spray-on mosquito repellent with DEET															Bed nets		LLINs	DEET spray on	Metofluthrin (OFF mosquito lamp)	mosquito dunks (neighbor has pond...)
Female	38-57	Some college (no degree)		I am just a little concerned about getting a disease from a mosquito.	I have learned about mosquitos from family and friends, but do not regularly read about mosquitos.	Homemade mosquito repellent					Spray-on mosquito repellent with DEET	Spray-on natural repellents		Citronella candles								Mosquito repelling plants						Homemade mosquito repellent	Commercial mosquito repellent
Male	58 or older	Some college (no degree)		I am just a little concerned about getting a disease from a mosquito.	I regularly read popular media and/or news articles about mosquitos, but not scientific research.	spray	lotion	smoke	plants		Spray-on mosquito repellent with DEET	Spray-on natural repellents		Citronella candles								Mosquito repelling plants		Mosquito coils				spray on DEET	spray on natural	coils	candles	smoke from camp fire
Female	18-37	Some college (no degree)		I am just a little concerned about getting a disease from a mosquito.	I know about mosquitos only from my personal experience with them.	Mosquito net	Coils	Neem / benzoin smoke	Repellent machines						Sonic repellers							Mosquito repelling plants	Electric insect zapper					Mosquito net	Neem / benzoin smoke
Male	38-57	Associate's degree (or equivalent)		I am just a little concerned about getting mosquito bites.	I regularly read popular media and/or news articles about mosquitos, but not scientific research.	Some sun screen seem to help	Diet avoide bananas	Diet less suger	Scotch seems to help when one exhales		Spray-on mosquito repellent with DEET	Spray-on natural repellents		Citronella candles										Mosquito coils				Citronella candela when new	Spray natural sprays on when new	Deet
Male	18-37	Bachelor's degree (or equivalent)		I am just a little concerned about getting mosquito bites.	I have learned about mosquitos from family and friends, but do not regularly read about mosquitos.	Bug net (bed)	Repellant spray	Repellant candles (citronella)															Electric insect zapper					Repellant spray	Bed net	Citronella candle	Bug zapper
Female	18-37	Graduate degree		I am just a little concerned about getting a disease from a mosquito.	I regularly read scientific research about mosquitos, but I havenâ€™t conducted research on mosquitos.	Emptying water cans	Yeast mixture inside 2 liter bottle contraption (it didn't work!)				Spray-on mosquito repellent with DEET	Spray-on natural repellents		Citronella candles													None of the above	Avoid being outside during hours with heavy mosquito activity	Applying OFF
Female	18-37	Graduate degree		I am just a little concerned about getting a disease from a mosquito.	I regularly read popular media and/or news articles about mosquitos, but not scientific research.	Clothing to cover most exposed skin except hands and face	Mosquito repellent like OFF	Control pooling/standing water around my house if possible such as turning over containers that could catch water	Essential oils natural sprays		Spray-on mosquito repellent with DEET	Spray-on natural repellents	Essential oils	Citronella candles														Regular clothing	Mousquito repellant	Natural oil spray	Citronella candles	Remove standing water
Female	18-37	Some college (no degree)		I am just a little concerned about getting a disease from a mosquito.	I have learned about mosquitos from family and friends, but do not regularly read about mosquitos.	mosquito net (when out hiking)	mosquito repellent product (roll-on cream, etc.)	cream to treat mosquito bites	kill them		Spray-on mosquito repellent with DEET			Citronella candles	Sonic repellers	Mosquito bracelets							Electric insect zapper	Mosquito coils				roll-on repellent	bracelet	coil	zapper	sonic
Male	38-57	Graduate degree		I am just a little concerned about getting a disease from a mosquito.	I regularly read popular media and/or news articles about mosquitos, but not scientific research.	Drugs - Malanol	Sprays, repelents, etc.	Long clothes, especially at dawn and dusk	Citronella candles	Gin and tonic	Spray-on mosquito repellent with DEET	Spray-on natural repellents		Citronella candles		Mosquito bracelets					Insecticide spray (such as permethrin)	Mosquito repelling plants	Electric insect zapper	Mosquito coils		Bed nets		Spray-on repellent with DEET	Wearing lomg clothes - time is important	Mosquito coils	Gin and tonic	Mosquito bracelets
Female	18-37	Graduate degree		I am just a little concerned about getting a disease from a mosquito.	I regularly read scientific research about mosquitos, but I havenâ€™t conducted research on mosquitos.	essential oil blends	skin so soft	citronella candles			Spray-on mosquito repellent with DEET														Insecticide-treated clothing			skin so soft	DEET	essential oils	candles	clothing
Female	18-37	Some college (no degree)		I am just a little concerned about getting a disease from a mosquito.	I have learned about mosquitos from family and friends, but do not regularly read about mosquitos.	mosquito repellant	rubbing alcohol	lemon													Insecticide spray (such as permethrin)							Mosquito repellent
Female	18-37	Graduate degree		I am just a little concerned about getting a disease from a mosquito.	I have learned about mosquitos from family and friends, but do not regularly read about mosquitos.	citronella candles	essential oils				Spray-on mosquito repellent with DEET	Spray-on natural repellents											Electric insect zapper					spray-on mosquito repellent with DEET	spray-on natural repellent	electric insect zapper	citronella candles	essential oils
Male	38-57	Graduate degree		I am just a little concerned about getting a disease from a mosquito.	I regularly read popular media and/or news articles about mosquitos, but not scientific research.	Backwoods Off	long pants, shirts				Spray-on mosquito repellent with DEET													Mosquito coils				clothing	DEET containing bug repellents
Male	18-37	Graduate degree		I am just a little concerned about getting a disease from a mosquito.	I have learned about mosquitos from family and friends, but do not regularly read about mosquitos.	Citrus peel						Spray-on natural repellents	Essential oils									Mosquito repelling plants	Electric insect zapper	Mosquito coils		Bed nets		Essential oils	Bed nets	Mosquito coils	Spray-on natural repellents	Electric insect zapper
Female	18-37	Bachelor's degree (or equivalent)		I am just a little concerned about getting mosquito bites.	I have learned about mosquitos from family and friends, but do not regularly read about mosquitos.	Bug Spray	Citronella Candles	mosquito netting	long clothing				Essential oils								Insecticide spray (such as permethrin)		Electric insect zapper		Insecticide-treated clothing			spray-on mosquito repellant	Insecticide spray on clothing
Male	58 or older	Some college (no degree)		I am just a little concerned about getting a disease from a mosquito.	I regularly read popular media and/or news articles about mosquitos, but not scientific research.	dispose of standing water	deet				Spray-on mosquito repellent with DEET																	deet
Male	18-37	Associate's degree (or equivalent)		I am just a little concerned about getting mosquito bites.	I know very little about mosquitos.	Camp fire					Spray-on mosquito repellent with DEET			Citronella candles		Mosquito bracelets							Electric insect zapper					Spray on	Citronella	Zapper	Bracelets
Male	58 or older	Graduate degree		I am just a little concerned about getting a disease from a mosquito.	I know about mosquitos only from my personal experience with them.	off	citronellal				Spray-on mosquito repellent with DEET	Spray-on natural repellents	Essential oils	Citronella candles										Mosquito coils				off
Female	18-37	Graduate degree		I am just a little concerned about getting a disease from a mosquito.	I regularly read scientific research about mosquitos, but I havenâ€™t conducted research on mosquitos.	CITRONELLA PRODUCTS	COMMERCIAL COMMON REPELLENTS				Spray-on mosquito repellent with DEET	Spray-on natural repellents	Essential oils	Citronella candles	Sonic repellers	Mosquito bracelets										Bed nets		Spray-on mosquito repellent with DEET	Citronella candles	Bed nets	Sonic repellers	Mosquito bracelets
Male	38-57	Graduate degree		I am just a little concerned about getting a disease from a mosquito.	I regularly read scientific research about mosquitos, but I havenâ€™t conducted research on mosquitos.	Electric Repelling maching	Herbs	Bracelets	Sprays	bed nets		Spray-on natural repellents		Citronella candles								Mosquito repelling plants	Electric insect zapper			Bed nets		Bed nets	Herbs	Electric insect zapper	sprays	bracelets
Male	18-37	Graduate degree		I am just a little concerned about getting a disease from a mosquito.	I have learned about mosquitos from family and friends, but do not regularly read about mosquitos.	electrical devices	manufactured inseticides for domestic use	some natural plants extracts, but I in fact do not use it, only read about																			None of the above	electrical devices	manufactured inseticides for domestic use	repelents
Female	18-37	Bachelor's degree (or equivalent)		I am very concerned about getting mosquito bites.	I know about mosquitos only from my personal experience with them.	Lavender plants	Rosemary plants	Citronella plants			Spray-on mosquito repellent with DEET	Spray-on natural repellents	Essential oils	Citronella candles	Sonic repellers	Mosquito bracelets			Medications (such as vitamin B or garlic pills)				Electric insect zapper	Mosquito coils				Multiple products at one time
Female	18-37	Graduate degree		I am just a little concerned about getting a disease from a mosquito.	I regularly read popular media and/or news articles about mosquitos, but not scientific research.	Eating garlic	Vinegar					Spray-on natural repellents	Essential oils	Citronella candles						Mosquito Dunks (or other BT product)		Mosquito repelling plants	Electric insect zapper					Eating garlic	Repellent	Candles	Insect zapper	Natural repellents
Male	18-37	Some college (no degree)		I am just a little concerned about getting a disease from a mosquito.	I regularly read popular media and/or news articles about mosquitos, but not scientific research.	cleaning up standing water	screens to block mosquito access (e.g. to water containers, etc)				Spray-on mosquito repellent with DEET	Spray-on natural repellents		Citronella candles	Sonic repellers					Mosquito Dunks (or other BT product)								Sprays	citronella candles	because I live near a river, water control and the dunks are minimally effective	sonic solutions had no effect
Male	58 or older	Some college (no degree)		I am just a little concerned about getting a disease from a mosquito.	I know about mosquitos only from my personal experience with them.	remove setting water	spray around resident	bug zapper			Spray-on mosquito repellent with DEET			Citronella candles														Deet spray	Removing setting water
Female	18-37	Bachelor's degree (or equivalent)		I am very concerned about getting mosquito bites.	I regularly read popular media and/or news articles about mosquitos, but not scientific research.	Non-Deet repellent	Deet repellent (in tropical settings with risk of mosquito-borne disease)	Vitamin B supplement	Covering exposed skin		Spray-on mosquito repellent with DEET	Spray-on natural repellents		Citronella candles					Medications (such as vitamin B or garlic pills)									Deet repellents	Non-Deet repellents
Female	18-37	Bachelor's degree (or equivalent)		I am just a little concerned about getting mosquito bites.	I know about mosquitos only from my personal experience with them.	Off or similar spray repellant	Citronella	Professional pest control service				Spray-on natural repellents			Sonic repellers							Mosquito repelling plants	Electric insect zapper	Mosquito coils				Citronella	Mosquito repellant spray
Female	58 or older	Associate's degree (or equivalent)		I am just a little concerned about getting mosquito bites.	I regularly read popular media and/or news articles about mosquitos, but not scientific research.	Removed standing water	Used mosquito dunks (Bt) in our pond	Keep the screen door closed	Avoid being out at sunset	Sprayed clothing with Deet		Spray-on natural repellents												Mosquito coils				Stay inside at dusk	Deet spray	Dunks in pond	Remove standing water
Female	38-57	Some college (no degree)		I am just a little concerned about getting a disease from a mosquito.	I know about mosquitos only from my personal experience with them.	Spray for humans/animals	Leaving spiders and webs	Candles															Electric insect zapper					Spray
Female	58 or older	Associate's degree (or equivalent)		I am just a little concerned about getting a disease from a mosquito.	I regularly read scientific research about mosquitos, but I havenâ€™t conducted research on mosquitos.	scented plants / herbs (penny royal, lemon geranium)	burning orange rinds	smoking cigarettes (effective, but risky)	double screening windows	moving to southern California	Spray-on mosquito repellent with DEET	Spray-on natural repellents	Essential oils	Citronella candles						Mosquito Dunks (or other BT product)				Mosquito coils				B-T dunks	Deet spray	cigarettes. (bad choice)
Male	18-37	Bachelor's degree (or equivalent)		I am just a little concerned about getting mosquito bites.	I have learned about mosquitos from family and friends, but do not regularly read about mosquitos.	screen door					Spray-on mosquito repellent with DEET																	screen door	spray on
Male	38-57	Graduate degree		I am just a little concerned about getting a disease from a mosquito.	I regularly read popular media and/or news articles about mosquitos, but not scientific research.	Smoke cigar	Use of some herbs	Vapo rub			Spray-on mosquito repellent with DEET				Sonic repellers								Electric insect zapper			Bed nets		Electric insect zapper	Smoke cigar	Bed nets	Use of some herbs	Vapo rub
Male	58 or older	Graduate degree		I am just a little concerned about getting a disease from a mosquito.	I know about mosquitos only from my personal experience with them.	smoke, burning cow dung	use of mosqito Nets	Vicks Vapoo-rub	Tourches		Spray-on mosquito repellent with DEET	Spray-on natural repellents		Citronella candles							Insecticide spray (such as permethrin)			Mosquito coils		Bed nets		Mosquito coils	Bed Nets	Spray On Repellants	Insecticide Spray
Female	38-57	Graduate degree		I am just a little concerned about getting a disease from a mosquito.	I regularly read popular media and/or news articles about mosquitos, but not scientific research.	Avon Skin-So-Soft Lotion	Citronella Candles				Spray-on mosquito repellent with DEET									Mosquito Dunks (or other BT product)	Insecticide spray (such as permethrin)		Electric insect zapper					DEET	Citronella Candles
Female	18-37	Bachelor's degree (or equivalent)		I am very concerned about getting a disease from a mosquito.	I regularly read popular media and/or news articles about mosquitos, but not scientific research.	Wearing clothes that cover most of my body and limbs	Staying indoors during dawn and dusk	Keeping the screens on open windows and doors	Sleeping under a bednet	Wearing light colored clothing	Spray-on mosquito repellent with DEET	Spray-on natural repellents		Citronella candles	Sonic repellers	Mosquito bracelets		Mosquito repellent patches			Insecticide spray (such as permethrin)	Mosquito repelling plants	Electric insect zapper	Mosquito coils	Insecticide-treated clothing	Bed nets		The repellent that is local to the place I'm living or visiting	A repellent with DEET	Staying indoors.	Long sleeves/long pants/ long socks	Using a bednet
Male	18-37	Graduate degree		I am just a little concerned about getting a disease from a mosquito.	I regularly read popular media and/or news articles about mosquitos, but not scientific research.	Citronella (candles and plants)	Off! (mosquito spray that goes on a person)	anti-mosquito torches	Raid anti-mosquito spray (sprayed around the outside of my apartment)	putting a mosquito-net-like mesh around the covered part of my patio	Spray-on mosquito repellent with DEET			Citronella candles							Insecticide spray (such as permethrin)	Mosquito repelling plants						Raid insecticide spray around my apartment	citronella candles	torches	spray-on repellent	mesh (this is only last place because I didn't seal it very well)
Female	18-37	Bachelor's degree (or equivalent)		I am just a little concerned about getting a disease from a mosquito.	I have conducted research on mosquitos.
Female	38-57	Bachelor's degree (or equivalent)		I am just a little concerned about getting mosquito bites.	I know about mosquitos only from my personal experience with them.
Male	18-37	Graduate degree		I am just a little concerned about getting a disease from a mosquito.	I know very little about mosquitos.	Deet	Clothing	essential oils																			None of the above	clothing	deet
Male	18-37	High school only (no college)		I am very concerned about getting mosquito bites.	I regularly read popular media and/or news articles about mosquitos, but not scientific research.
Female	18-37	Bachelor's degree (or equivalent)		I am very concerned about getting mosquito bites.	I have learned about mosquitos from family and friends, but do not regularly read about mosquitos.	Candle	Spray																Electric insect zapper					Spray	Candle	Zapper
Female	38-57	Some college (no degree)		I am just a little concerned about getting a disease from a mosquito.	I have learned about mosquitos from family and friends, but do not regularly read about mosquitos.	Bug repellant	Dryer sheets tucked into clothing	Citronella															Electric insect zapper					Bug repellant with feet	citronella	Electric zapper	dryer sheets
Female	38-57	Graduate degree		I am just a little concerned about getting a disease from a mosquito.	I know about mosquitos only from my personal experience with them.	DEET spray	Essential Oil blends	Mosquito control pellets in our grass	citronella candles	screen tent		Spray-on natural repellents																DEET	Natural spray on repellents	Long clothes	Screen tent	Bug nets over my head
Other	38-57	Associate's degree (or equivalent)		I am just a little concerned about getting mosquito bites.	I regularly read popular media and/or news articles about mosquitos, but not scientific research.	Removing standing water	Window screens	Deliberately sitting/standing in campfire smoke	Eating garlic (before reading it was debunked)		Spray-on mosquito repellent with DEET			Citronella candles												Bed nets		Deet containing repellent	Window screens
Female	18-37	Bachelor's degree (or equivalent)		I am just a little concerned about getting a disease from a mosquito.	I regularly read scientific research about mosquitos, but I havenâ€™t conducted research on mosquitos.	Smoke	DEET	Removal of standing water	Mosquito nets		Spray-on mosquito repellent with DEET															Bed nets		DEET	Bed nets	Smoke	Standing water removal
Female	18-37	Bachelor's degree (or equivalent)		I am just a little concerned about getting a disease from a mosquito.	I have conducted research on mosquitos.	Ultrathon insect repellent lotion with w/ DEET	Bounce dryer sheet				Spray-on mosquito repellent with DEET			Citronella candles							Insecticide spray (such as permethrin)				Insecticide-treated clothing	Bed nets		Ultrathon insect repellent lotion	Permethrin treated clothing	Bed net	Spray on repellent with DEET
Female	18-37	Bachelor's degree (or equivalent)		I am just a little concerned about getting a disease from a mosquito.	I regularly read popular media and/or news articles about mosquitos, but not scientific research.	Vets best flea and tick home spray	Fly spray	Insect repellent	Fly eaters	Tried eatting a lot of garlic once. Didn't work	Spray-on mosquito repellent with DEET	Spray-on natural repellents		Citronella candles							Insecticide spray (such as permethrin)			Mosquito coils				Vets best flea and tick home spray (I guess this would be a natural repellent)	Insecticide spray	Mosquito coils	Citronella candles	Bug spray with deat
Female	38-57	Bachelor's degree (or equivalent)		I rarely think about mosquitos.	I know about mosquitos only from my personal experience with them.	Wearing long sleeves & slacks							Essential oils	Citronella candles														Citronella candle	Essential Oils
Female	18-37	Some college (no degree)		I am just a little concerned about getting a disease from a mosquito.	I regularly read popular media and/or news articles about mosquitos, but not scientific research.	citronella candles	mosquito spray	lemongrass and eucalyptus oils			Spray-on mosquito repellent with DEET	Spray-on natural repellents	Essential oils	Citronella candles														Deet	lemongrass and eucalyptus oils	citronella candles
Female	18-37	Bachelor's degree (or equivalent)		I am just a little concerned about getting mosquito bites.	I know about mosquitos only from my personal experience with them.
Female	58 or older	Bachelor's degree (or equivalent)		I am just a little concerned about getting mosquito bites.	I regularly read popular media and/or news articles about mosquitos, but not scientific research.
Female	18-37	Graduate degree		I am just a little concerned about getting a disease from a mosquito.	I know about mosquitos only from my personal experience with them.	Essential oils on the person	Smoke, general	Planting certain plants around the house	Mosquito nets/screens		Spray-on mosquito repellent with DEET	Spray-on natural repellents	Essential oils	Citronella candles	Sonic repellers	Mosquito bracelets		Mosquito repellent patches				Mosquito repelling plants	Electric insect zapper	Mosquito coils		Bed nets		DEET mosquito repellent	Electric zapper	Spray on natural repellent
Male	18-37	Graduate degree		I am just a little concerned about getting a disease from a mosquito.	I have learned about mosquitos from family and friends, but do not regularly read about mosquitos.	Essential oils repllant	commerical (e.g. "Off") spray repllant	tiki torches			Spray-on mosquito repellent with DEET	Spray-on natural repellents	Essential oils	Citronella candles														DEET	Essential oils
Male	58 or older	Graduate degree		I am just a little concerned about getting a disease from a mosquito.	I regularly read popular media and/or news articles about mosquitos, but not scientific research.	Body applied mosquito repellent	Citronella	Mosquito repellent plants																			None of the above	Mosquito repellent
Female	18-37	Bachelor's degree (or equivalent)		I am just a little concerned about getting mosquito bites.	I have conducted research on mosquitos.	Off deep woods																					None of the above	Deet repellant
Female	18-37	Bachelor's degree (or equivalent)		I rarely think about mosquitos.	I know about mosquitos only from my personal experience with them.	Additional clothing	Deet	Lemongrass	Regular bugspray					Citronella candles												Bed nets		Deet	Bed nets	Extra clothing	Regular bugspray	Citronella candles
Male	38-57	Graduate degree		I am just a little concerned about getting a disease from a mosquito.	I regularly read popular media and/or news articles about mosquitos, but not scientific research.	Fly screens on doors and windows	Burning citronella oil	Burning mosquito coils																			None of the above	Fly screens on doors and windows	Burning mosquito coils	Burning citronella oil
Female	18-37	Bachelor's degree (or equivalent)		I am very concerned about getting mosquito bites.	I regularly read popular media and/or news articles about mosquitos, but not scientific research.	citronella candles/torches/etc	cover or remove all standing water sources	bug sprays (like off)	cover skin (leggings, slight shirts)	screen all windows and porches; neighborhood mosquito programs (truck spraying chemicals)																Bed nets		bed nets, screens	citronella candles	cover/remove standing water sources	cover skin	commercial bug sprays
Female	38-57	Associate's degree (or equivalent)		I am just a little concerned about getting a disease from a mosquito.	I regularly read scientific research about mosquitos, but I havenâ€™t conducted research on mosquitos.	DEET	Citronella candles	Mosquito coils	Mosquito eating fish in all standing water		Spray-on mosquito repellent with DEET			Citronella candles				Mosquito repellent patches						Mosquito coils				Deet	Coils
Female	38-57	Graduate degree		I am just a little concerned about getting a disease from a mosquito.	I regularly read scientific research about mosquitos, but I havenâ€™t conducted research on mosquitos.	fly spray	dimp insect repellant	citrolena candles			Spray-on mosquito repellent with DEET	Spray-on natural repellents		Citronella candles							Insecticide spray (such as permethrin)							DEET containing repellent
Female	38-57	Graduate degree		I am just a little concerned about getting a disease from a mosquito.	I know about mosquitos only from my personal experience with them.	Bug Spray on body	Chemical Sprays on lawn	Fog Sprays around home and inside porch			Spray-on mosquito repellent with DEET	Spray-on natural repellents		Citronella candles		Mosquito bracelets					Insecticide spray (such as permethrin)							Deer Sprays	Sprays around home and yard both forgers and ones attached to hoses
Male	18-37	Bachelor's degree (or equivalent)		I am just a little concerned about getting mosquito bites.	I regularly read popular media and/or news articles about mosquitos, but not scientific research.	Deet spray	picaridin spray	Bti granules	permethrin treated clothing					Citronella candles														deet spray	picaridin spray	permethrin treated clothing	bti granules
Female	38-57	Graduate degree		I am just a little concerned about getting a disease from a mosquito.	I know about mosquitos only from my personal experience with them.	Citronella candles	OFF spray	Avon baby oil																		Bed nets		Citronella candles
Female	18-37	Bachelor's degree (or equivalent)		I rarely think about mosquitos.	I have learned about mosquitos from family and friends, but do not regularly read about mosquitos.	Repellant	Smoke from making fire/ candles																				None of the above	Smoke	Repellant
Female	38-57	Some college (no degree)		I am just a little concerned about getting a disease from a mosquito.	I regularly read popular media and/or news articles about mosquitos, but not scientific research.	citronella plants	mint plant	essential oils			Spray-on mosquito repellent with DEET			Citronella candles														mosquito repellant
Female	38-57	Bachelor's degree (or equivalent)		I am very concerned about getting mosquito bites.	I have learned about mosquitos from family and friends, but do not regularly read about mosquitos.	Spray on OTC repellents																					None of the above	spray on repellent
Male	38-57	Graduate degree		I am just a little concerned about getting a disease from a mosquito.	I have conducted research on mosquitos.	habitat elimnation					Spray-on mosquito repellent with DEET									Mosquito Dunks (or other BT product)	Insecticide spray (such as permethrin)				Insecticide-treated clothing	Bed nets		DEET	Allethrin candles	bed net	treated clothing	mosquito magnet
Male	38-57	Bachelor's degree (or equivalent)		I am just a little concerned about getting a disease from a mosquito.	I know about mosquitos only from my personal experience with them.
Female	18-37	Bachelor's degree (or equivalent)		I am just a little concerned about getting mosquito bites.	I know about mosquitos only from my personal experience with them.
Female	38-57	Graduate degree		I am just a little concerned about getting a disease from a mosquito.	I know about mosquitos only from my personal experience with them.	Fans outside that blow away the insects	Water misters				Spray-on mosquito repellent with DEET	Spray-on natural repellents	Essential oils	Citronella candles						Mosquito Dunks (or other BT product)	Insecticide spray (such as permethrin)		Electric insect zapper					Spray-on mosquito repellent with DEET	Strong fans outside	Electric insect zapper
Female	58 or older	Graduate degree		I am just a little concerned about getting a disease from a mosquito.	I regularly read scientific research about mosquitos, but I havenâ€™t conducted research on mosquitos.	Have screens on my home windows	Citronella candles	Bug spray			Spray-on mosquito repellent with DEET														Insecticide-treated clothing	Bed nets		Bug spray	Sprays w/ DEET	Stay indoors in the evening
Female	38-57	Graduate degree		I am just a little concerned about getting a disease from a mosquito.	I regularly read popular media and/or news articles about mosquitos, but not scientific research.	long sleeves	repellent with DEET	essential-oil repellent								Mosquito bracelets												I guess the DEET? none of them is 100%
Female	38-57	Graduate degree		I am just a little concerned about getting a disease from a mosquito.	I know about mosquitos only from my personal experience with them.	Herbs	Killing the physically at night				Spray-on mosquito repellent with DEET	Spray-on natural repellents	Essential oils	Citronella candles							Insecticide spray (such as permethrin)	Mosquito repelling plants		Mosquito coils		Bed nets		Mosquito repellents	SPary	Bed nets	Coils	Repelling plants
Female	18-37	Bachelor's degree (or equivalent)		I am very concerned about getting a disease from a mosquito.	I regularly read popular media and/or news articles about mosquitos, but not scientific research.	burn citronella	incense	put screens on windows			Spray-on mosquito repellent with DEET			Citronella candles	Sonic repellers							Mosquito repelling plants	Electric insect zapper					Spray on with DEET	put screens on windows	Sonic repellers	Eletric insect zapper	Burn Citronella
Female	38-57	Graduate degree		I am just a little concerned about getting a disease from a mosquito.	I regularly read popular media and/or news articles about mosquitos, but not scientific research.	Off!	No standing water on property	I screened in a porch			Spray-on mosquito repellent with DEET	Spray-on natural repellents												Mosquito coils				Deet	Screened porch
Male	18-37	Graduate degree		I am just a little concerned about getting a disease from a mosquito.	I regularly read popular media and/or news articles about mosquitos, but not scientific research.	Only use commercial methods.					Spray-on mosquito repellent with DEET	Spray-on natural repellents	Essential oils	Citronella candles									Electric insect zapper					Spay	Candles	Nets	Oils	Zapper
Female	58 or older	Some college (no degree)		I am just a little concerned about getting a disease from a mosquito.	I know about mosquitos only from my personal experience with them.	Commercial spray	Avon product, Skin so Soft							Citronella candles														Deet spray	Avon product
Female	38-57	High school only (no college)		I am just a little concerned about getting a disease from a mosquito.	I know about mosquitos only from my personal experience with them.	Burn lemon citrus candles	Burn Mosquito Coils	Make usre there is no stagnant water pools around the house	Personnel repellant sprays	Room Insect Sprays, Loose clothing, Taking Vitamin B Supplements			Essential oils										Electric insect zapper					Personnel Repellent Spray (natural and chemical)	Loose Clothing	Removing stagnant water pools	Citronella Candles	Mosquito coils
Male	58 or older	Graduate degree		I am just a little concerned about getting a disease from a mosquito.	I regularly read popular media and/or news articles about mosquitos, but not scientific research.	Personal Spray	Yard Fogger	Citronella plants	Candles		Spray-on mosquito repellent with DEET	Spray-on natural repellents		Citronella candles	Sonic repellers						Insecticide spray (such as permethrin)	Mosquito repelling plants						Personal Sprays	Yard Fog
Male	58 or older	Graduate degree		I am just a little concerned about getting a disease from a mosquito.	I regularly read popular media and/or news articles about mosquitos, but not scientific research.	repellant with DEET	rid yard of standing water							Citronella candles									Electric insect zapper					repellant with DEET	rid yard of standing water
Male	38-57	Graduate degree		I am just a little concerned about getting a disease from a mosquito.	I regularly read scientific research about mosquitos, but I havenâ€™t conducted research on mosquitos.	repellent liquid vaporizers	physical barrier to prevent mosquito entrance to my residence	skin repellent			Spray-on mosquito repellent with DEET	Spray-on natural repellents		Citronella candles									Electric insect zapper	Mosquito coils				skin repellents	citronella candles	Mosquito coils	Spray natural repellents	Electric insect zapper
Female	18-37	Bachelor's degree (or equivalent)		I am just a little concerned about getting mosquito bites.	I regularly read popular media and/or news articles about mosquitos, but not scientific research.
Male	38-57	Graduate degree		I am just a little concerned about getting a disease from a mosquito.	I regularly read popular media and/or news articles about mosquitos, but not scientific research.	Screen doors	Removing all standing water in the yard	Stay indoors in the evening			Spray-on mosquito repellent with DEET			Citronella candles														Skin Repellants	Citronello candles
Male	58 or older	Graduate degree		I am just a little concerned about getting a disease from a mosquito.	I have learned about mosquitos from family and friends, but do not regularly read about mosquitos.	i use Autan																					None of the above	Jungle Oil (DEET based, but not currently allowed in DK)	Autan
Female	38-57	Bachelor's degree (or equivalent)
Female	38-57	High school only (no college)		I am just a little concerned about getting a disease from a mosquito.	I regularly read popular media and/or news articles about mosquitos, but not scientific research.	Burning citronella candles	Avoiding bites by staying indoors after sunset					Spray-on natural repellents	Essential oils		Sonic repellers	Mosquito bracelets			Medications (such as vitamin B or garlic pills)		Insecticide spray (such as permethrin)	Mosquito repelling plants		Mosquito coils				Citronella candles	Essential oils
Male	18-37	Bachelor's degree (or equivalent)		I rarely think about mosquitos.	I regularly read popular media and/or news articles about mosquitos, but not scientific research.	Burning Citronella leaves	Burning Eucalyptus leaves	Electric insect zapper			Spray-on mosquito repellent with DEET													Mosquito coils				Eletric insect zapper	Mosquito coils	Citronella leaves	Eucalyptus leaves	Spray-on mosquito repellents
Female	18-37	Some college (no degree)		I am just a little concerned about getting a disease from a mosquito.	I regularly read popular media and/or news articles about mosquitos, but not scientific research.	OFF	Moquito candle Bruner niÃ±o				Spray-on mosquito repellent with DEET		Essential oils			Mosquito bracelets	Vitamin B patches											Alcohol	Bracelet	Reppelent
Male	18-37	Graduate degree		I am just a little concerned about getting a disease from a mosquito.	I regularly read popular media and/or news articles about mosquitos, but not scientific research.	In India, I use a Mosquito repellent cream	In India, I use a mosquito repellent electric device	In India, occasionally use a bug spray	when I was young we used to burn incense			Spray-on natural repellents									Insecticide spray (such as permethrin)							A mosquito repellent cream	A mosquito repellent electric dispenser	A bug spray	Burning incense
Female	18-37	Some college (no degree)		I am just a little concerned about getting a disease from a mosquito.	I know about mosquitos only from my personal experience with them.	Mint/citronella	Essential Oils	Scented candles/incense	Screens			Spray-on natural repellents	Essential oils	Citronella candles						Mosquito Dunks (or other BT product)		Mosquito repelling plants		Mosquito coils				Candles	Wall Plug-in	Screens	Sprays	Oils
Female	18-37	Some college (no degree)		I am just a little concerned about getting a disease from a mosquito.	I regularly read popular media and/or news articles about mosquitos, but not scientific research.	Mosquito repellant-body spray	Citronella candles	Avoiding going outside after dusk																			None of the above	Spray in mosquito repellant	Citronella candles	Avoiding going outside
Female	18-37	Graduate degree		I am just a little concerned about getting a disease from a mosquito.	I have learned about mosquitos from family and friends, but do not regularly read about mosquitos.	Topical spray on repellent with DEET	OFF Brand Candles																				None of the above	Spray with DEET	Candles
Female	18-37	Graduate degree		I am just a little concerned about getting a disease from a mosquito.	I know about mosquitos only from my personal experience with them.	vanilla extract	citronella candles	repel, deet, similar sprays														Mosquito repelling plants						spray with deet	vanilla	citronella	repelling plants
Female	38-57	Associate's degree (or equivalent)		I am just a little concerned about getting mosquito bites.	I know very little about mosquitos.	Light candles	Cover my skin	Sit around a open flame (fire pit)			Spray-on mosquito repellent with DEET	Spray-on natural repellents		Citronella candles														Citronella Candles	Spray with Deet	Covering skin	Sit around an open flame (fire pit)
Male	58 or older	Graduate degree		I am just a little concerned about getting a disease from a mosquito.	I regularly read popular media and/or news articles about mosquitos, but not scientific research.	Wearing long sleeve shirts and pants	Unsuring no standing water is in my propery				Spray-on mosquito repellent with DEET	Spray-on natural repellents	Essential oils	Citronella candles						Mosquito Dunks (or other BT product)			Electric insect zapper					wearing long sleeve pants	using insecticide	mosquito dunks	electric zappers	insuring no standing water is on property
Female	38-57	Bachelor's degree (or equivalent)		I am just a little concerned about getting mosquito bites.	I know very little about mosquitos.	Avon Skin soft lotion					Spray-on mosquito repellent with DEET	Spray-on natural repellents	Essential oils	Citronella candles								Mosquito repelling plants	Electric insect zapper	Mosquito coils				Off	Mosquito coil
Female	38-57	Graduate degree		I am just a little concerned about getting a disease from a mosquito.	I have conducted research on mosquitos.
Male	38-57	Graduate degree		I am just a little concerned about getting a disease from a mosquito.	I regularly read popular media and/or news articles about mosquitos, but not scientific research.	Insect repellent	Mozzie net	Turn the airconditioning very cold	Turn on the ceiling fans	live behind insect proof screens on doors and windows	Spray-on mosquito repellent with DEET			Citronella candles										Mosquito coils				Mozzie net on bed	Dwelling with insect screens on doors and windows	Mozzie coils	Very cold airconditioning plus ceiling fan
Female	18-37	Some college (no degree)		I am just a little concerned about getting a disease from a mosquito.	I regularly read popular media and/or news articles about mosquitos, but not scientific research.	off								Citronella candles														off!
Female	18-37	Bachelor's degree (or equivalent)		I am very concerned about getting mosquito bites.	I have conducted research on mosquitos.	Burning orange peels	Mosquito net	mosquito coils	mosquito spray			Spray-on natural repellents	Essential oils															mosquito spray	bed net	orange peels	oil essentials	coils
Male	18-37	High school only (no college)		I rarely think about mosquitos.	I have learned about mosquitos from family and friends, but do not regularly read about mosquitos.	bug repellent	citronella candles	bug zapper	sonic repeller		Spray-on mosquito repellent with DEET	Spray-on natural repellents	Essential oils	Citronella candles	Sonic repellers								Electric insect zapper	Mosquito coils		Bed nets		spray on mosquito repellent	mosquito coils	citronella candles	sonic repellers	bed nets
Female	18-37	Bachelor's degree (or equivalent)		I am very concerned about getting a disease from a mosquito.	I regularly read scientific research about mosquitos, but I havenâ€™t conducted research on mosquitos.	Burning pine cones outdoors	Oil from lime (roll fruit in hands to extract oil from skin) rubbed on skin	Crushed lemon Myrtle or eucalyptus leaves			Spray-on mosquito repellent with DEET	Spray-on natural repellents	Essential oils	Citronella candles								Mosquito repelling plants		Mosquito coils		Bed nets		Repellants with DEET	Mosquito coils	Bed nets and mosquito screens on windows	Some natural repellents, vanilla repellants are useless	Lime, eucalyptus and lemon Myrtle crushed from fresh plants/fruit
Female	18-37	High school only (no college)		I am just a little concerned about getting mosquito bites.	I have learned about mosquitos from family and friends, but do not regularly read about mosquitos.	bug spray	stay inside	wear a sweater, long pants and shoes																Mosquito coils				bug spray	bug coils	wearing long pants, shoes and a sweater	staying inside
Female	38-57	Associate's degree (or equivalent)		I am just a little concerned about getting a disease from a mosquito.	I regularly read popular media and/or news articles about mosquitos, but not scientific research.	citronella spray or candles	body spray	citronella plants			Spray-on mosquito repellent with DEET			Citronella candles								Mosquito repelling plants						none actually seem to work all that well
Female	18-37	Graduate degree		I am just a little concerned about getting a disease from a mosquito.	I regularly read popular media and/or news articles about mosquitos, but not scientific research.	Insect repellent	Long sleeve				Spray-on mosquito repellent with DEET	Spray-on natural repellents				Mosquito bracelets			Medications (such as vitamin B or garlic pills)			Mosquito repelling plants						Mosquito repelling plants	Medications (garlic)	Spray
Female	38-57	Graduate degree		I am just a little concerned about getting a disease from a mosquito.	I regularly read scientific research about mosquitos, but I havenâ€™t conducted research on mosquitos.	Insect repellent candles - citronella	Insect repellent skin cream or spray	Covering arms and legs	Overhead fans	Mosquito nets	Spray-on mosquito repellent with DEET	Spray-on natural repellents		Citronella candles										Mosquito coils	Insecticide-treated clothing	Bed nets		Repellent with DEET	Bed nets	Citronella candles
Female	18-37	Bachelor's degree (or equivalent)		I am very concerned about getting mosquito bites.	I have learned about mosquitos from family and friends, but do not regularly read about mosquitos.	Bushman	Mozzie Coils				Spray-on mosquito repellent with DEET																	Bushman
Male	38-57	Graduate degree		I am just a little concerned about getting a disease from a mosquito.	I regularly read popular media and/or news articles about mosquitos, but not scientific research.	Citronella candles	Deet	Skin so soft	citronella oils			Spray-on natural repellents									Insecticide spray (such as permethrin)							Deet	Citronella
Female	38-57	High school only (no college)		I am very concerned about getting mosquito bites.	I regularly read popular media and/or news articles about mosquitos, but not scientific research.	Bushmans	Tree tree oil-baby oil-detol	skintastic			Spray-on mosquito repellent with DEET	Spray-on natural repellents		Citronella candles								Mosquito repelling plants		Mosquito coils		Bed nets		Deet but worried about how much i use	Own made up repelent	Nets	Coils
Female	18-37	Graduate degree		I am just a little concerned about getting a disease from a mosquito.	I regularly read popular media and/or news articles about mosquitos, but not scientific research.	Citronella Candles	store bought containing DEET	Citronella plant	Horsemint plant	Natural prellent, wrist band with DEET	Spray-on mosquito repellent with DEET	Spray-on natural repellents		Citronella candles		Mosquito bracelets												DEET spray
Female	38-57	Associate's degree (or equivalent)		I am just a little concerned about getting a disease from a mosquito.	I know very little about mosquitos.	commercial spray with deet	citronella candles	essential oil combinations	long sleeve and pants						Sonic repellers									Mosquito coils				i have not found anything overly effective
Female	38-57	Bachelor's degree (or equivalent)		I am just a little concerned about getting mosquito bites.	I regularly read popular media and/or news articles about mosquitos, but not scientific research.	By burning incense	By burning lemon scented candles	By using insect repellent on skin (DEET)	By wearing rubber bracelets with insect repellent																	Bed nets		DEET repellent	Incense	Citronella
Female	18-37	Graduate degree		I am just a little concerned about getting a disease from a mosquito.	I have learned about mosquitos from family and friends, but do not regularly read about mosquitos.	Rubbing a Fabric Softner sheet on your skin	Vanilla Extract and water	Listerine and water	Citronella Candles		Spray-on mosquito repellent with DEET					Mosquito bracelets												Spray with DEET	fabric softner sheet	Listerine and water	Citronella Candels	Vanilla extract with water
Female	18-37	Graduate degree		I am just a little concerned about getting a disease from a mosquito.	I have learned about mosquitos from family and friends, but do not regularly read about mosquitos.	keep clean our home	closing windows and using heater or cooler to prevent entering mosqitos	using bed nets or using nets infront of windows and doors													Insecticide spray (such as permethrin)		Electric insect zapper					cleaning regularly	using nets	insecticide spray	Electric insect zapper
Female	18-37	Bachelor's degree (or equivalent)		I am just a little concerned about getting mosquito bites.	I have learned about mosquitos from family and friends, but do not regularly read about mosquitos.	Cajuput oil	Clean environment					Spray-on natural repellents	Essential oils										Electric insect zapper					Spray on	Cajuput oil
Male	58 or older	Graduate degree		I am just a little concerned about getting a disease from a mosquito.	I regularly read popular media and/or news articles about mosquitos, but not scientific research.	rid property of standing water	pond with mosquito fish	avoid being out pre-dawn and dusk			Spray-on mosquito repellent with DEET	Spray-on natural repellents	Essential oils	Citronella candles										Mosquito coils				none. they will still get you. prevention works best for me
Male	58 or older	Graduate degree		I am just a little concerned about getting a disease from a mosquito.	I regularly read popular media and/or news articles about mosquitos, but not scientific research.	Swat them.	Use DEET.																				None of the above	Mosquito repellant
Male	38-57	Graduate degree		I am just a little concerned about getting a disease from a mosquito.	I regularly read popular media and/or news articles about mosquitos, but not scientific research.	Keeping our house and surroundings clean	Not letting water to stagnate outside								Sonic repellers						Insecticide spray (such as permethrin)			Mosquito coils		Bed nets		Mosquito repellent (liquid)	Bed/window nets	Spray	Mosquito Coil
Male	18-37	Bachelor's degree (or equivalent)		I am just a little concerned about getting mosquito bites.	I regularly read popular media and/or news articles about mosquitos, but not scientific research.	Off bug spray	Citronella candles	Yarrow			Spray-on mosquito repellent with DEET			Citronella candles														Bug spray with deet	Citronella candles
Male	38-57	Graduate degree		I am just a little concerned about getting a disease from a mosquito.	I regularly read popular media and/or news articles about mosquitos, but not scientific research.	Keeping stagnant water away from home	Keep cut lemon in all the rooms	Burn insense at home once a week			Spray-on mosquito repellent with DEET		Essential oils	Citronella candles	Sonic repellers			Mosquito repellent patches			Insecticide spray (such as permethrin)	Mosquito repelling plants	Electric insect zapper	Mosquito coils		Bed nets		Bed nets	Sonic repellers	Mosquito repellent patches	Coils	Spray
Female	58 or older	Graduate degree		I am just a little concerned about getting a disease from a mosquito.	I regularly read popular media and/or news articles about mosquitos, but not scientific research.	larva trap	fly screens on windows	clearing water outside	mosquito net on bed	long sleeves and trousers -- home made repellent with tea tree oil	Spray-on mosquito repellent with DEET	Spray-on natural repellents										Mosquito repelling plants	Electric insect zapper					atomiser repellent with picaridin	burning sandalwood stick	wearing socks and long trousers	mosquito net on bed	controlling any standing water outside
Female	18-37	High school only (no college)		I am very concerned about getting mosquito bites.	I know about mosquitos only from my personal experience with them.	Vinegar	Wearing tons of layers of clothing				Spray-on mosquito repellent with DEET												Electric insect zapper			Bed nets		Electric zapper	Bed nets	Bug spray
Female	18-37	High school only (no college)		I am just a little concerned about getting mosquito bites.	I have learned about mosquitos from family and friends, but do not regularly read about mosquitos.	Wearing long sleeves	Not wearing perfume					Spray-on natural repellents		Citronella candles														Spray	Citronella
Female	18-37	High school only (no college)		I am just a little concerned about getting mosquito bites.	I have learned about mosquitos from family and friends, but do not regularly read about mosquitos.
Female	18-37	Some college (no degree)		I am just a little concerned about getting a disease from a mosquito.	I regularly read scientific research about mosquitos, but I havenâ€™t conducted research on mosquitos.	Mosquito repellent spray	candles				Spray-on mosquito repellent with DEET										Insecticide spray (such as permethrin)							Mosquito spray	candles	Insecticide spray
Female	18-37	Graduate degree		I am just a little concerned about getting a disease from a mosquito.	I regularly read popular media and/or news articles about mosquitos, but not scientific research.	Plants	Candles	Bug spray with DEET			Spray-on mosquito repellent with DEET			Citronella candles								Mosquito repelling plants		Mosquito coils				Bug spray with DEET	Candles	Plants	Coils
Female	18-37	High school only (no college)		I rarely think about mosquitos.	I know very little about mosquitos.
Female	38-57	Graduate degree		I am just a little concerned about getting a disease from a mosquito.	I regularly read popular media and/or news articles about mosquitos, but not scientific research.	Lavender oil	Fans	Tabard insect repellent	Covering limbs															Mosquito coils		Bed nets		Keeping a fan running	Bed nets	Coils	Insect repellent on skin
Male	38-57	Graduate degree		I am just a little concerned about getting a disease from a mosquito.	I regularly read popular media and/or news articles about mosquitos, but not scientific research.
Female	18-37	Some college (no degree)		I am just a little concerned about getting a disease from a mosquito.	I know very little about mosquitos.	Mosuito Spray					Spray-on mosquito repellent with DEET																		Mosquito Spray
Female	18-37	Associate's degree (or equivalent)		I am just a little concerned about getting mosquito bites.	I have learned about mosquitos from family and friends, but do not regularly read about mosquitos.	Make a fire, smoke keeps them and flies away	wear lots of layers, baggy clothing				Spray-on mosquito repellent with DEET	Spray-on natural repellents		Citronella candles										Mosquito coils				spray on mosquito repellent with DEET	spray on mosquito repellent	coil	citronella candle	fire and laird loose clothing
Male	18-37	High school only (no college)		I rarely think about mosquitos.	I have learned about mosquitos from family and friends, but do not regularly read about mosquitos.	Mosquito Spray	Mosquito Light Zappers				Spray-on mosquito repellent with DEET																	Mosquito Spray	Mosquito Light Zappers
Male	18-37	Bachelor's degree (or equivalent)		I am just a little concerned about getting a disease from a mosquito.	I know about mosquitos only from my personal experience with them.	drain all stagnant water	cut greases	mosquito net													Insecticide spray (such as permethrin)		Electric insect zapper	Mosquito coils				mosquito bed net	insecticide	mosquito coil	drain all stagnant water	zapper
Female	38-57	Graduate degree		I am just a little concerned about getting a disease from a mosquito.	I regularly read popular media and/or news articles about mosquitos, but not scientific research.	Off					Spray-on mosquito repellent with DEET	Spray-on natural repellents																Off	Face net
Female	18-37	Some college (no degree)		I am just a little concerned about getting a disease from a mosquito.	I have learned about mosquitos from family and friends, but do not regularly read about mosquitos.	Not eat/drink sugary products knowing Im going outside	Repellent				Spray-on mosquito repellent with DEET										Insecticide spray (such as permethrin)					Bed nets		Insecticide Spray	Sugary Foods/Drinks	Mosquito repellent	Bed Net
Female	18-37	High school only (no college)		I am very concerned about getting a disease from a mosquito.	I know very little about mosquitos.	Dryer sheets	Store bought spray Off	Repelling Plants			Spray-on mosquito repellent with DEET											Mosquito repelling plants						6	0	0
Male	38-57	Associate's degree (or equivalent)		I am very concerned about getting mosquito bites.	I regularly read popular media and/or news articles about mosquitos, but not scientific research.	Have tried certain plants in the yard	candles, which are commercially bought				Spray-on mosquito repellent with DEET			Citronella candles							Insecticide spray (such as permethrin)	Mosquito repelling plants				Bed nets		Stay indoors	DEET containing repellents	Cironella candles	Insecticide sprays	Netting, either for door ways or beds
Female	18-37	Graduate degree		I am just a little concerned about getting a disease from a mosquito.	I know about mosquitos only from my personal experience with them.	We used potted geraniums	Citronella incense				Spray-on mosquito repellent with DEET	Spray-on natural repellents	Essential oils	Citronella candles		Mosquito bracelets						Mosquito repelling plants						Spray on with deet	Spray on natural
Female	38-57	Graduate degree		I am just a little concerned about getting a disease from a mosquito.	I regularly read scientific research about mosquitos, but I havenâ€™t conducted research on mosquitos.	Eliminate water & containers	Long sleeves/pants	Stay indoors			Spray-on mosquito repellent with DEET			Citronella candles						Mosquito Dunks (or other BT product)								Dump/drain - break lifecycle.	Repellent	Long sleeves/pants	Screens/stay indoors
Male	18-37	Graduate degree		I am just a little concerned about getting a disease from a mosquito.	I have learned about mosquitos from family and friends, but do not regularly read about mosquitos.	Manual swatting	Locating and removing sources of standing water around my house	Sprays	Adhesive trap tapes	Window screens																	None of the above	Window screens	Manual swatting
Male	18-37	Bachelor's degree (or equivalent)		I am just a little concerned about getting mosquito bites.	I regularly read popular media and/or news articles about mosquitos, but not scientific research.	DEET based sprays	herbal sprays	citronella candles	campfires																Insecticide-treated clothing	Bed nets		Campfire	bed nets	citronella candles	deet spray	natural spray
Male	18-37	Graduate degree		I am just a little concerned about getting a disease from a mosquito.	I regularly read popular media and/or news articles about mosquitos, but not scientific research.	Keep door close?					Spray-on mosquito repellent with DEET				Sonic repellers									Mosquito coils				DEET	Coils	Sonic
Female	18-37	Bachelor's degree (or equivalent)		I am just a little concerned about getting mosquito bites.	I know about mosquitos only from my personal experience with them.	Repellant spray	Citronella candles	Off Clip-On Fan	Insect repellant wristbands		Spray-on mosquito repellent with DEET	Spray-on natural repellents																Mosquito Spray with DEET
Female	38-57	Bachelor's degree (or equivalent)		I am just a little concerned about getting mosquito bites.	I regularly read popular media and/or news articles about mosquitos, but not scientific research.	Candle lights with scent	Use of lemon lotion and lemongrass sticks	Bun fire	Garlic		Spray-on mosquito repellent with DEET	Spray-on natural repellents	Essential oils				Vitamin B patches									Bed nets		Spray on repellent with DEET	Citronella candles	Bed nets	Essential oils	Garlic
Female	18-37	Associate's degree (or equivalent)		I am very concerned about getting mosquito bites.	I regularly read popular media and/or news articles about mosquitos, but not scientific research.	Mosquito repelling plants					Spray-on mosquito repellent with DEET					Mosquito bracelets						Mosquito repelling plants			Insecticide-treated clothing			Citronella candels	Spray on repellant with DEET	Spray on repellant without DEET
Female	58 or older	Graduate degree		I am just a little concerned about getting a disease from a mosquito.	I regularly read scientific research about mosquitos, but I havenâ€™t conducted research on mosquitos.	citronella oil					Spray-on mosquito repellent with DEET	Spray-on natural repellents	Essential oils	Citronella candles							Insecticide spray (such as permethrin)				Insecticide-treated clothing			Repellent with DEET	Spray repellent with natural essences and oils
Female	18-37	Graduate degree		I am just a little concerned about getting a disease from a mosquito.	I have learned about mosquitos from family and friends, but do not regularly read about mosquitos.	Mesh nets (draped over hats to protect face)	DEET	Herbal Armor						Citronella candles		Mosquito bracelets										Bed nets		Nets	Herbal Armor
Female	38-57	Some college (no degree)		I am just a little concerned about getting a disease from a mosquito.	I have learned about mosquitos from family and friends, but do not regularly read about mosquitos.	Off	Skin so soft	DoTerraDoterra			Spray-on mosquito repellent with DEET	Spray-on natural repellents	Essential oils	Citronella candles		Mosquito bracelets												Essential oils	Skin so soft
Female	38-57	Graduate degree		I am just a little concerned about getting a disease from a mosquito.	I regularly read popular media and/or news articles about mosquitos, but not scientific research.	Lemongrass and water spray	Citronella candles				Spray-on mosquito repellent with DEET					Mosquito bracelets												Deep woods OFF
Female	38-57	Graduate degree		I am just a little concerned about getting a disease from a mosquito.	I have conducted research on mosquitos.	Barrier treatments around my home	Skin repellents	dumping standing water	Electric "tennis" racket					Citronella candles								Mosquito repelling plants						dumping standing water	skin repellent - skin so soft	skin repellent with deet	Electric zapper	Barrier treatment
Female	58 or older	Graduate degree		I am just a little concerned about getting a disease from a mosquito.	I have learned about mosquitos from family and friends, but do not regularly read about mosquitos.	citronella plant	natural lawn sprays (e.g. garlic)	commercial repellent sprays						Citronella candles									Electric insect zapper	Mosquito coils				repeelent with DEET	citronella
Male	38-57	Bachelor's degree (or equivalent)		I am just a little concerned about getting a disease from a mosquito.	I regularly read scientific research about mosquitos, but I havenâ€™t conducted research on mosquitos.	Vitamin B pills	Diet(lot of garlic)	Citronella oil			Spray-on mosquito repellent with DEET	Spray-on natural repellents										Mosquito repelling plants				Bed nets		Vitamin B	Bed nets	Repelling plants
Female	58 or older	Associate's degree (or equivalent)		I am just a little concerned about getting mosquito bites.	I regularly read popular media and/or news articles about mosquitos, but not scientific research.	Skin So Soft Avon Product	Smoke	No standing water in potted plants	Changing water sources for animals daily	Avoidance of places that attract mosquitos	Spray-on mosquito repellent with DEET			Citronella candles	Sonic repellers							Mosquito repelling plants				Bed nets		No standing water in pottted plants	Changing water for animals daily	Avoiding places that attract mosquitos	Skin So Soft Avon Product	Bed Nets
Female	38-57	Bachelor's degree (or equivalent)		I am very concerned about getting a disease from a mosquito.	I regularly read scientific research about mosquitos, but I havenâ€™t conducted research on mosquitos.	Electric lamps	Bat boxes	Fly tapes	Mosquito fish	Avon skin so soft products	Spray-on mosquito repellent with DEET	Spray-on natural repellents	Essential oils	Citronella candles				Mosquito repellent patches	Medications (such as vitamin B or garlic pills)	Mosquito Dunks (or other BT product)	Insecticide spray (such as permethrin)			Mosquito coils		Bed nets		Bed nets	Garlic in diet	Skin so soft Avon products	Deet	Off spray
Female	58 or older	Graduate degree		I am just a little concerned about getting a disease from a mosquito.	I regularly read scientific research about mosquitos, but I havenâ€™t conducted research on mosquitos.	cover up when outside	no perfume or scented lotions	wear medium dark clothes	don't stand around outside		Spray-on mosquito repellent with DEET			Citronella candles														spray on repellent with DEET
Male	18-37	Graduate degree		I am just a little concerned about getting a disease from a mosquito.	I regularly read scientific research about mosquitos, but I havenâ€™t conducted research on mosquitos.	Permethrin clothing spray	DEET	Picaridin	Oil of lemon eucalyptus																		None of the above	DEET	Picaridin	Permethrin clothing treatment
Male	18-37	Bachelor's degree (or equivalent)		I am just a little concerned about getting a disease from a mosquito.	I regularly read scientific research about mosquitos, but I havenâ€™t conducted research on mosquitos.	Dumping standing water	Keeping grass short	Citrus/menthol	Long clothing		Spray-on mosquito repellent with DEET			Citronella candles														DEET	Dumping standing water	Long clothing	Citronella
Female	38-57	Bachelor's degree (or equivalent)		I am very concerned about getting a disease from a mosquito.	I regularly read scientific research about mosquitos, but I havenâ€™t conducted research on mosquitos.	BT granules in standing water	DEET or picardin personal spray repellents	garlic premises spray	bug nets	used cooking oil slick on standing water			Essential oils	Citronella candles		Mosquito bracelets			Medications (such as vitamin B or garlic pills)		Insecticide spray (such as permethrin)	Mosquito repelling plants	Electric insect zapper					DEET spray	BT granules	cooking oil slick on standing water	mosquito bracelets
Female	18-37	Associate's degree (or equivalent)		I am very concerned about getting mosquito bites.	I regularly read popular media and/or news articles about mosquitos, but not scientific research.	Personal Spray Repellant	Yard spray repellant	Yard maintence/upkeep	Personal protective clothing		Spray-on mosquito repellent with DEET	Spray-on natural repellents		Citronella candles		Mosquito bracelets		Mosquito repellent patches			Insecticide spray (such as permethrin)							Spray on repellant with DEET	Insecticide Spray
Female	38-57	Associate's degree (or equivalent)		I am very concerned about getting mosquito bites.	I regularly read popular media and/or news articles about mosquitos, but not scientific research.	Citronella candles					Spray-on mosquito repellent with DEET	Spray-on natural repellents		Citronella candles									Electric insect zapper					Spray with deet	Citronella candles
Male	38-57	High school only (no college)		I am just a little concerned about getting mosquito bites.	I know very little about mosquitos.	Cologne	Extra clothing	smoke			Spray-on mosquito repellent with DEET	Spray-on natural repellents	Essential oils	Citronella candles									Electric insect zapper	Mosquito coils				Mosquito Coils	Spray on repellent	Electric zapper	Essential Oils	Candles
Female	18-37	Some college (no degree)		I am just a little concerned about getting a disease from a mosquito.	I have learned about mosquitos from family and friends, but do not regularly read about mosquitos.	Off	Peppermint Oil					Spray-on natural repellents	Essential oils															Off
Female	18-37	Graduate degree		I am just a little concerned about getting a disease from a mosquito.	I have learned about mosquitos from family and friends, but do not regularly read about mosquitos.	Lighting a lemon citronella oil candle	Having Lemon grass pot plants in an area we sit at dusk	Creams with lemon citronella oil rubbed on the skin	Drinking Tonic water	Covering up ankles, wrists etc, in thicker material than just leggings and Incense of any kind to create a smoke that is situated under the table in the evenings	Spray-on mosquito repellent with DEET	Spray-on natural repellents											Electric insect zapper	Mosquito coils		Bed nets		Mosquito repellent with DEET	Mosquito nets	Citronella cream on the skin	Mosquito coils	Drinking Tonic water
Female	38-57	Graduate degree		I am just a little concerned about getting a disease from a mosquito.	I regularly read popular media and/or news articles about mosquitos, but not scientific research.	Dumping standing water	screens on windows	avoid being out at dusk	fans		Spray-on mosquito repellent with DEET	Spray-on natural repellents		Citronella candles											Insecticide-treated clothing			DEET spray on skin	Permethrin on clothing	screens on windows	fans	avoid being out at dusk
Female	18-37	Graduate degree		I am just a little concerned about getting a disease from a mosquito.	I know about mosquitos only from my personal experience with them.	Repellent cream/sprays	Household vaporizer repellents (in India)	Smoke-based repellents (in India)	electric zapper	nets	Spray-on mosquito repellent with DEET		Essential oils										Electric insect zapper		Insecticide-treated clothing	Bed nets		nets	zapper
Male	38-57	Graduate degree		I am just a little concerned about getting a disease from a mosquito.	I regularly read scientific research about mosquitos, but I havenâ€™t conducted research on mosquitos.	long pants and long sleaved shirt	mosquito spray	mosquite bracelets	citronella candles		Spray-on mosquito repellent with DEET	Spray-on natural repellents	Essential oils	Citronella candles		Mosquito bracelets							Electric insect zapper	Mosquito coils				DEET	clothing	regular spray
Male	18-37	Some college (no degree)		I am just a little concerned about getting a disease from a mosquito.	I have learned about mosquitos from family and friends, but do not regularly read about mosquitos.	OFF Mosquito Repellant	Repellant candles	repellant tiki torches	bug zapper lamps																	Bed nets		DEET repellant	candles	torches	nets	zapper lamp
Female	18-37	Bachelor's degree (or equivalent)		I rarely think about mosquitos.	I regularly read scientific research about mosquitos, but I havenâ€™t conducted research on mosquitos.	DEET	Destroying water source	Reducing harborage			Spray-on mosquito repellent with DEET									Mosquito Dunks (or other BT product)								DEET
Male	18-37	Some college (no degree)		I am just a little concerned about getting a disease from a mosquito.	I regularly read popular media and/or news articles about mosquitos, but not scientific research.	Off repellent	Citronella candles/spray	Dryer sheets	Campfire smoke														Electric insect zapper			Bed nets		Off spray	Citronella candles	Electric zapper	Big bed nets	Citronella spray
Female	18-37	Associate's degree (or equivalent)		I am just a little concerned about getting mosquito bites.	I know about mosquitos only from my personal experience with them.	I do not know if it is effective but, my family places a bag filled with a mixture of water and sugar on the front door. It is supposed to repel mosquitoes and flies.	Burning Incence Sticks is also done in my household.	Burning the half of an orange peel with pieces of cloves inside it.			Spray-on mosquito repellent with DEET																	Mosquito Repelant	Orange peel with cloves	Incence Sticks	Water bag with sugar
Male	38-57	Associate's degree (or equivalent)		I am just a little concerned about getting mosquito bites.	I regularly read popular media and/or news articles about mosquitos, but not scientific research.	candles	long sleeves long pants																				None of the above	candles
Female	58 or older	Graduate degree		I am just a little concerned about getting a disease from a mosquito.	I regularly read popular media and/or news articles about mosquitos, but not scientific research.	Stay indoors during heavy mosquito presence					Spray-on mosquito repellent with DEET	Spray-on natural repellents	Essential oils	Citronella candles														Spray on mosquito repellent
Male	38-57	Graduate degree		I am just a little concerned about getting a disease from a mosquito.	I regularly read scientific research about mosquitos, but I havenâ€™t conducted research on mosquitos.	citronella candle	mosquito dunks	repellent on skin																			None of the above	bt	skin repelllent	citronella
Female	18-37	Some college (no degree)		I am just a little concerned about getting a disease from a mosquito.	I know about mosquitos only from my personal experience with them.	Off spray	Bracelets				Spray-on mosquito repellent with DEET			Citronella candles		Mosquito bracelets												Spray	Bracelets
Female	58 or older	Bachelor's degree (or equivalent)		I am just a little concerned about getting mosquito bites.	I know about mosquitos only from my personal experience with them.	Spray	Citronella Candles	Fan	Bracelet						Sonic repellers								Electric insect zapper	Mosquito coils		Bed nets		Fan	Spray	Coils	Nets	Sonic
Male	18-37	Some college (no degree)		I am just a little concerned about getting a disease from a mosquito.	I regularly read popular media and/or news articles about mosquitos, but not scientific research.	Peppermint Oil	Tea Tree Oil	Eucalyptus Oil	Smudge Fire	Eating Bananas	Spray-on mosquito repellent with DEET	Spray-on natural repellents	Essential oils	Citronella candles												Bed nets		Essential Oils	DEET Repellents	Smudge/Smoke	Bed Nets	Spray-on Natural Repellents
Female	58 or older	Associate's degree (or equivalent)		I am just a little concerned about getting mosquito bites.	I have learned about mosquitos from family and friends, but do not regularly read about mosquitos.	I always take Vitamin B-6. The only time I get bites is if I don't take the Vitamin B-6.	Avon mosquito spray sometimes.					Spray-on natural repellents							Medications (such as vitamin B or garlic pills)									Vitamin B-6	Avon Mosquito Spray
Male	38-57	High school only (no college)		I am just a little concerned about getting a disease from a mosquito.	I have learned about mosquitos from family and friends, but do not regularly read about mosquitos.
Male	38-57	Graduate degree		I am just a little concerned about getting a disease from a mosquito.	I have learned about mosquitos from family and friends, but do not regularly read about mosquitos.	Empty containers with standing water					Spray-on mosquito repellent with DEET	Spray-on natural repellents		Citronella candles									Electric insect zapper					DEET Spray
Female	18-37	Graduate degree		I am just a little concerned about getting a disease from a mosquito.	I regularly read scientific research about mosquitos, but I havenâ€™t conducted research on mosquitos.	Garlic	Eucalyptus	Peppermint	Cayenne		Spray-on mosquito repellent with DEET	Spray-on natural repellents									Insecticide spray (such as permethrin)			Mosquito coils		Bed nets		DEET	Permethrin	Bed Nets	Mosquito Coils	Garlic
Female	18-37	Bachelor's degree (or equivalent)		I am just a little concerned about getting mosquito bites.	I know about mosquitos only from my personal experience with them.	Planting repellant herbs	taking b6 vitamins				Spray-on mosquito repellent with DEET	Spray-on natural repellents		Citronella candles										Mosquito coils				Plants
Female	58 or older	Graduate degree		I am just a little concerned about getting a disease from a mosquito.	I regularly read popular media and/or news articles about mosquitos, but not scientific research.
Female	18-37	Bachelor's degree (or equivalent)		I am very concerned about getting mosquito bites.	I have learned about mosquitos from family and friends, but do not regularly read about mosquitos.	Candles	Spray repellant in rooms	Spray repellant on body	Plug in repellant		Spray-on mosquito repellent with DEET			Citronella candles							Insecticide spray (such as permethrin)			Mosquito coils				Plug in repellants	Spray on body repellant	Spray in room repellant
Male	18-37	Bachelor's degree (or equivalent)		I am just a little concerned about getting a disease from a mosquito.	I regularly read scientific research about mosquitos, but I havenâ€™t conducted research on mosquitos.	Applying shampoo as repellent						Spray-on natural repellents			Sonic repellers									Mosquito coils				Spray-on natural repellents
Male	38-57	Graduate degree		I am just a little concerned about getting a disease from a mosquito.	I regularly read popular media and/or news articles about mosquitos, but not scientific research.	citronella	picardin	lemon oil			Spray-on mosquito repellent with DEET	Spray-on natural repellents	Essential oils	Citronella candles									Electric insect zapper	Mosquito coils				deet	picardin	citronella	campfire
Male	38-57	Graduate degree		I am just a little concerned about getting a disease from a mosquito.	I regularly read popular media and/or news articles about mosquitos, but not scientific research.	Repellent spray	Citronella candles																				None of the above	Repellent spray
Femenino	38-57	Diplomatura / certificado (Associate's degree)		Me preocupan mucho las picaduras de mosquito.	SÃ© acerca de los mosquitos por mi experiencia personal.	CANELA	LIMONCILLO							Velas de Citronela		Pulseras contra mosquitos												VELAS DE CITRONELA
Female	38-57	Bachelor's degree (or equivalent)		I am very concerned about getting a disease from a mosquito.	I regularly read popular media and/or news articles about mosquitos, but not scientific research.	Plants	Fan on my deck	Spray						Citronella candles									Electric insect zapper					Fan
Female	18-37	Bachelor's degree (or equivalent)		I am just a little concerned about getting mosquito bites.	I have learned about mosquitos from family and friends, but do not regularly read about mosquitos.	Catching	Killing	Mosquito net	Keeping windows closed	Spray				Citronella candles														Killing	Bed net	Spray	Citronella candle	Keeping windows closed
Female	18-37	Some college (no degree)		I am just a little concerned about getting a disease from a mosquito.	I have learned about mosquitos from family and friends, but do not regularly read about mosquitos.	Popular bug spray					Spray-on mosquito repellent with DEET	Spray-on natural repellents																Spray on repellents	Natural spray on repellents
Female	38-57	Bachelor's degree (or equivalent)		I am very concerned about getting mosquito bites.	I regularly read popular media and/or news articles about mosquitos, but not scientific research.	Sprays	Citronella	Town sprays area	Lavender													Mosquito repelling plants						Spray	Lavender	Town sprays area	Citronella	Plants
Female	18-37	Graduate degree		I am just a little concerned about getting a disease from a mosquito.	I know about mosquitos only from my personal experience with them.	Mesh netting in bedrooms	garlic tablets	wear socks with flipflops around dusk or long trousers/leggings	empty/upturn anything that gathers water-not letting it stagnate	airconditioning or strong fan at night	Spray-on mosquito repellent with DEET			Citronella candles									Electric insect zapper					spray with deet	long layers when possible	fan directly on you and netting at night
Male	38-57	Graduate degree		I am just a little concerned about getting a disease from a mosquito.	I regularly read popular media and/or news articles about mosquitos, but not scientific research.	commercial sprays and lotions	bed net dipped in pyrethrum	head net	smoking a cigar while fishing	mosquito coils	Spray-on mosquito repellent with DEET			Citronella candles		Mosquito bracelets												bed net dipped in pyrethrum	deet sprays	head net	smoking (but I quit)	I don't think the coils work at all
Female	18-37	Bachelor's degree (or equivalent)		I am very concerned about getting a disease from a mosquito.	I regularly read popular media and/or news articles about mosquitos, but not scientific research.	chÃ¡ de citronela relepe mosquitos						Spray-on natural repellents	Essential oils	Citronella candles														Alcool	sprays naturais	Oleos naturais	mata mosquito	repelentes
Female	18-37	Bachelor's degree (or equivalent)		I am just a little concerned about getting mosquito bites.	I have learned about mosquitos from family and friends, but do not regularly read about mosquitos.	OFF! spray						Spray-on natural repellents																Spray on natural repellants	n/a	n/a	n/a	n/a
Female	38-57	Graduate degree		I am just a little concerned about getting a disease from a mosquito.	I regularly read popular media and/or news articles about mosquitos, but not scientific research.	campfire smudge					Spray-on mosquito repellent with DEET	Spray-on natural repellents												Mosquito coils				repellent with DEET	repellent
Female	38-57	Graduate degree		I am just a little concerned about getting a disease from a mosquito.	I have learned about mosquitos from family and friends, but do not regularly read about mosquitos.	catnip	emptying containers where water collects	mosquito netting on outdoor gazebo	Skin So Soft (Avon), both bath oil and repellant		Spray-on mosquito repellent with DEET	Spray-on natural repellents	Essential oils	Citronella candles		Mosquito bracelets			Medications (such as vitamin B or garlic pills)			Mosquito repelling plants		Mosquito coils				DEET	mosquito netting	Skin So Soft
Female	38-57	Bachelor's degree (or equivalent)		I am very concerned about getting a disease from a mosquito.	I have learned about mosquitos from family and friends, but do not regularly read about mosquitos.	Deet	Eucalyptus essential oil	Peppermint and sweet orange essential oil				Spray-on natural repellents		Citronella candles										Mosquito coils				Deet spray	Citronella candle	Eucalyptus essential oil	Peppermint and sweet orange essential oil
Female	38-57	Graduate degree		I am just a little concerned about getting a disease from a mosquito.	I regularly read scientific research about mosquitos, but I havenâ€™t conducted research on mosquitos.	citronella plants	marigolds	deet				Spray-on natural repellents																deet	citronella
Male	18-37	Bachelor's degree (or equivalent)		I am just a little concerned about getting mosquito bites.	I regularly read scientific research about mosquitos, but I havenâ€™t conducted research on mosquitos.	Chemical repellent	Mosquito trap	Bed nets										Mosquito repellent patches										Bed nets	Chemical repellent	Mosquito repellent patches	Mosquito trap
Male	38-57	Bachelor's degree (or equivalent)		I am just a little concerned about getting mosquito bites.	I know about mosquitos only from my personal experience with them.	Camp Fire					Spray-on mosquito repellent with DEET			Citronella candles										Mosquito coils				Spray with deet	Spray	Camp fire	Citronella	Coil
Female	18-37	Graduate degree		I am just a little concerned about getting a disease from a mosquito.	I regularly read popular media and/or news articles about mosquitos, but not scientific research.	Garlic (spray)					Spray-on mosquito repellent with DEET	Spray-on natural repellents	Essential oils	Citronella candles														DEET spray	spray-on natural repellents	garlic spray	citronella candles	essential oils
Female	38-57	Graduate degree		I am just a little concerned about getting a disease from a mosquito.	I regularly read popular media and/or news articles about mosquitos, but not scientific research.	spray on Deet							Essential oils	Citronella candles									Electric insect zapper			Bed nets		Spay on Deet	Citronella candles
Female	18-37	Bachelor's degree (or equivalent)		I am very concerned about getting mosquito bites.	I regularly read scientific research about mosquitos, but I havenâ€™t conducted research on mosquitos.	Chinese Herb mosquito repellent	Ultrasonic mosquito repeller	mosquito liquid repellent	mosquito curtain			Spray-on natural repellents			Sonic repellers		Vitamin B patches					Mosquito repelling plants	Electric insect zapper			Bed nets		electric insect killer bug zapper	mosquito repelling plant	sonic mosquito repeller	spray on natural repellent	bed nets
Female	38-57	Graduate degree		I am just a little concerned about getting a disease from a mosquito.	I regularly read popular media and/or news articles about mosquitos, but not scientific research.	mosquito net in windows	slapping/killing them	closing doors and windows	wearing clothes					Citronella candles														Wearing clothes	Autan spray or lotion mosquito repellent	Mosquito net in windows	Staying indoor
Male	18-37	Graduate degree		I am just a little concerned about getting a disease from a mosquito.	I have learned about mosquitos from family and friends, but do not regularly read about mosquitos.	Mosquito nets	Mosquito elctric bat	Allout	Mosquito				Essential oils									Mosquito repelling plants	Electric insect zapper	Mosquito coils		Bed nets		Bed Nets	Electric insect zapper	Essential oils	Mosquito coils	Mosquito repelling plants
Female	18-37	Bachelor's degree (or equivalent)		I rarely think about mosquitos.	I know very little about mosquitos.	Bug spray					Spray-on mosquito repellent with DEET	Spray-on natural repellents																Bug spray	natural repellent spray
Male	38-57	Graduate degree		I am just a little concerned about getting a disease from a mosquito.	I have learned about mosquitos from family and friends, but do not regularly read about mosquitos.	Mosquito nets	Long clothing	Repellent	Window/Door screens			Spray-on natural repellents		Citronella candles							Insecticide spray (such as permethrin)	Mosquito repelling plants	Electric insect zapper	Mosquito coils	Insecticide-treated clothing			Physical barrier	Repellent	Long clothing
Female	18-37	Graduate degree		I am just a little concerned about getting a disease from a mosquito.	I have conducted research on mosquitos.	Mosquito nets / spray	Burning coffee beans (also works with flies)	Removing stagnant water from house	Candles / scents	Some plants are said to keep away mosquitos																	None of the above	Sprays on body	Screens on house / nets	Plants	Scents (candles)
Male	18-37	Graduate degree		I am just a little concerned about getting a disease from a mosquito.	I have learned about mosquitos from family and friends, but do not regularly read about mosquitos.	Mosquito nets in bed and windows	Repellent creams such as Goodnight, Odamas					Spray-on natural repellents												Mosquito coils		Bed nets		Bed and windows net	Spray on natural repplants
Male	38-57	Associate's degree (or equivalent)		I am very concerned about getting a disease from a mosquito.	I have conducted research on mosquitos.	Citonella	Deet	Space sprays					Essential oils			Mosquito bracelets								Mosquito coils	Insecticide-treated clothing	Bed nets		Space spray	Deet	Coils	Bed nets
Female	58 or older	Bachelor's degree (or equivalent)		I am just a little concerned about getting mosquito bites.	I regularly read popular media and/or news articles about mosquitos, but not scientific research.	Citonella oil products	Fan	Oil on stangnant water													Insecticide spray (such as permethrin)			Mosquito coils				Fan when available	spray on commercial repellant	roll on	cream applicators
Male	18-37	Some college (no degree)		I am just a little concerned about getting a disease from a mosquito.	I have conducted research on mosquitos.	smoke					Spray-on mosquito repellent with DEET			Citronella candles						Mosquito Dunks (or other BT product)								repelant with deet	citronella candles	smoke	dunk
Female	58 or older	Graduate degree		I am just a little concerned about getting a disease from a mosquito.	I regularly read popular media and/or news articles about mosquitos, but not scientific research.	DEET	Clothing	Citronella	Original bug jacket	Head net, gloves	Spray-on mosquito repellent with DEET	Spray-on natural repellents	Essential oils	Citronella candles		Mosquito bracelets			Medications (such as vitamin B or garlic pills)									Head net, original bug jacket, neoprene gloves	Clothes	DEET	Smoke from campfire	Citronella
Male	18-37	Bachelor's degree (or equivalent)		I am just a little concerned about getting mosquito bites.	I have conducted research on mosquitos.	"Gnat hat" head netting that comes out of the top of a hat	Deet	Witchhazel																		Bed nets		Bed nets	Net hat	Deet	Witchazel
Female	38-57	Graduate degree		I am just a little concerned about getting a disease from a mosquito.	I regularly read scientific research about mosquitos, but I havenâ€™t conducted research on mosquitos.	mosquito repellent (some with, some without DEET)	citronella candles				Spray-on mosquito repellent with DEET	Spray-on natural repellents	Essential oils	Citronella candles														Repellent with DEET	Repellent without DEET	Citronella candles
Female	18-37	Graduate degree		I am just a little concerned about getting a disease from a mosquito.	I regularly read scientific research about mosquitos, but I havenâ€™t conducted research on mosquitos.	Heavy clothing	Permethrin on clothing	Deet	Fogging vegetation	Draining water	Spray-on mosquito repellent with DEET	Spray-on natural repellents		Citronella candles						Mosquito Dunks (or other BT product)	Insecticide spray (such as permethrin)	Mosquito repelling plants	Electric insect zapper	Mosquito coils	Insecticide-treated clothing	Bed nets		Deet	Permethrin	Elimination of breeding sites	Citronella	Fogging
Female	38-57	Graduate degree		I am just a little concerned about getting a disease from a mosquito.	I regularly read popular media and/or news articles about mosquitos, but not scientific research.	Sparten Mosquito	Only go out at certain times	Spray on repellent				Spray-on natural repellents		Citronella candles														Sparten Mosquito	Spray on repellent
Masculino	18-37	Ensino Superior completo		Eu me preocupo sÃ³ um pouco em pegar alguma doenÃ§a transmitida por mosquitos	Eu jÃ¡ fiz pesquisas com mosquitos.	Citronela	FumaÃ§a de bagaÃ§o de coco				Repelente em spray Ã base de DEET (Diethyl Toluamide)	Repelente em spray Ã base de produtos naturais											Raquete elÃ©trica			Cortinado/dossel telado para cama		Mosquiteiro
Female	18-37	Graduate degree		I am just a little concerned about getting a disease from a mosquito.	I regularly read popular media and/or news articles about mosquitos, but not scientific research.
Male	38-57	Graduate degree		I am just a little concerned about getting a disease from a mosquito.	I regularly read popular media and/or news articles about mosquitos, but not scientific research.	DEET	Citronella candles	Full pants (legs covered) and long-sleeved shirts																			None of the above	DEET spray on repellent	Long sleeve shirts/full pants
Female	38-57	Bachelor's degree (or equivalent)		I am just a little concerned about getting a disease from a mosquito.	I have learned about mosquitos from family and friends, but do not regularly read about mosquitos.	bug spray	citronella	wear long sleeved clothes	no standing water															Mosquito coils				bug spray	wear long sleeved clothing	citronella
Female	18-37	Bachelor's degree (or equivalent)		I am just a little concerned about getting a disease from a mosquito.	I have learned about mosquitos from family and friends, but do not regularly read about mosquitos.	bug spray	candles	plants that mosquitos don't like	wearing clothing that covers exposed skin	eat garlic, essential oils	Spray-on mosquito repellent with DEET	Spray-on natural repellents	Essential oils	Citronella candles								Mosquito repelling plants	Electric insect zapper					natural sprays	essential oil	covering clothes
Male	18-37	Associate's degree (or equivalent)		I am just a little concerned about getting a disease from a mosquito.	I regularly read popular media and/or news articles about mosquitos, but not scientific research.	Bug Spray	Citronella Candles	Bug Bands (That you wear on your wrist)			Spray-on mosquito repellent with DEET			Citronella candles		Mosquito bracelets												Bug Spray with DEET	Citronella Candles	Mosquito bracelets
Female	18-37	Graduate degree		I am just a little concerned about getting a disease from a mosquito.	I regularly read popular media and/or news articles about mosquitos, but not scientific research.	Repellent spray	Citronella candles or soap				Spray-on mosquito repellent with DEET																	Repellent spray with DEET
Female	58 or older	Graduate degree		I am just a little concerned about getting a disease from a mosquito.	I regularly read scientific research about mosquitos, but I havenâ€™t conducted research on mosquitos.	Personal bug spray	Repellant candles	Keeping breeding areas free of standing water			Spray-on mosquito repellent with DEET	Spray-on natural repellents	Essential oils	Citronella candles									Electric insect zapper					Repellant with deet	Repellant without deet	Essential oils	Citronella candles	Electric zapper
Male	38-57	Graduate degree		I am just a little concerned about getting a disease from a mosquito.	I regularly read popular media and/or news articles about mosquitos, but not scientific research.	Crushed ants in my arms and legs	I ran a fan with a small-hole screen to catch mosquitos.				Spray-on mosquito repellent with DEET			Citronella candles								Mosquito repelling plants						DEET	crushed ants - smells bad, works great
Female	18-37	Graduate degree		I am just a little concerned about getting a disease from a mosquito.	I regularly read scientific research about mosquitos, but I havenâ€™t conducted research on mosquitos.	campfire/smoke	candles	repellent spray (DEET)	wind																	Bed nets		wind (set up camp in right spot)	campfire/smoke	DEET repellent	candles
Female	38-57	Graduate degree		I am just a little concerned about getting a disease from a mosquito.	I know about mosquitos only from my personal experience with them.	Deet products	removing standing water breeding grounds	Citronella candles																			None of the above	deet	remove standing water	citronella
Female	38-57	Graduate degree		I am just a little concerned about getting a disease from a mosquito.	I regularly read popular media and/or news articles about mosquitos, but not scientific research.	dumping water out of containers to remove breeding area	plant lemon balm/herbs near outdoor seating and bruise it when we're outside	make /apply repellent with vodka and citronella,geranium, etc. essential oils	wear long sleeves/pants when working in underbrush on farm			Spray-on natural repellents	Essential oils	Citronella candles								Mosquito repelling plants						long pants/sleeves	homemade repellent (not perfect but helps)
Female	58 or older	Bachelor's degree (or equivalent)		I am very concerned about getting mosquito bites.	I regularly read popular media and/or news articles about mosquitos, but not scientific research.	Citronella candles	Deet repellent	Clothing that covers me				Spray-on natural repellents																Deet repellent
Female	18-37	Graduate degree		I am just a little concerned about getting a disease from a mosquito.	I regularly read popular media and/or news articles about mosquitos, but not scientific research.	long sleeves and pants	took vitamin B1				Spray-on mosquito repellent with DEET	Spray-on natural repellents		Citronella candles		Mosquito bracelets			Medications (such as vitamin B or garlic pills)							Bed nets		DEET-containing repellent	citronella candles	natural repellents
Female	38-57	Bachelor's degree (or equivalent)		I am very concerned about getting mosquito bites.	I have learned about mosquitos from family and friends, but do not regularly read about mosquitos.	Coils (that you burn and they get smoky to keep mos away)	Bug sprays like OFF with DEET (on clothing, skin, hat),	Citronella candles/tiki torches	SSS (skin so soft) lotions, wipes	Mosquito repellent wrist bands and devices that make a repellent "tent" around you								Mosquito repellent patches					Electric insect zapper					Spray on repellent	Coil
Female	18-37	Graduate degree		I am just a little concerned about getting a disease from a mosquito.	I regularly read popular media and/or news articles about mosquitos, but not scientific research.	mosquito repellent liquids	mosquito coils	smoke																		Bed nets		mosquito repellent liquids-good knight, all out etc	bed nets
Female	18-37	Graduate degree		I am just a little concerned about getting a disease from a mosquito.	I have learned about mosquitos from family and friends, but do not regularly read about mosquitos.	Mosquito repellent spray	Mosquito repellent body lotion	Mosquito repellent candles								Mosquito bracelets										Bed nets		spray	lotion	bed nets
Male	38-57	Graduate degree		I am just a little concerned about getting a disease from a mosquito.	I regularly read popular media and/or news articles about mosquitos, but not scientific research.	clothing (head mesh, 300wt fleece, tight weave nylon, etc.) that mosquitos can't bite through	DEET (Deep Woods Off, Muskol)	Citronella (for laughs) - spray and candle																Mosquito coils				Head net & clothes that the mosquitos can't bite through is all that works in Alaska and Manitoba	DEET
Male	58 or older	Graduate degree		I am just a little concerned about getting a disease from a mosquito.	I regularly read popular media and/or news articles about mosquitos, but not scientific research.	Spray-on natural repellents								Citronella candles														Long sleeve clothing	Spray-on natural repellents
Female	38-57	Graduate degree		I am just a little concerned about getting a disease from a mosquito.	I regularly read popular media and/or news articles about mosquitos, but not scientific research.	mosquito screens in the house	No stagnant water around the house	Avoid being in mosquito ridden places at dawn and dusk	Mosquito repellant					Citronella candles										Mosquito coils				screens in the house	mosquito repellent with DEET	No stagnant water around the house
Female	58 or older	Graduate degree		I am just a little concerned about getting a disease from a mosquito.	I regularly read popular media and/or news articles about mosquitos, but not scientific research.	Lemon Eucalyptus repellent	head net, and protective clothing while hiking	Lotion with need oil	Deet	Bed net ( when abroad in Amazon)																	None of the above	Lemon eucalyptus	Need oil	Head net	Deet
Male	38-57	Graduate degree		I am just a little concerned about getting a disease from a mosquito.	I know about mosquitos only from my personal experience with them.	DEET spray	Citronella candles	Tiki torches	Skin so soft	Thermacell	Spray-on mosquito repellent with DEET			Citronella candles								Mosquito repelling plants						DEET	Thermacell	Citronella	Tiki torches	Plants
Female	18-37	Bachelor's degree (or equivalent)		I am just a little concerned about getting mosquito bites.	I have learned about mosquitos from family and friends, but do not regularly read about mosquitos.	Deet bug sprat	Citronella candles	Fans																			None of the above	Bug spray with deet	Fans	Citronella candles
Male	18-37	Graduate degree		I am just a little concerned about getting a disease from a mosquito.	I regularly read scientific research about mosquitos, but I havenâ€™t conducted research on mosquitos.	Picaridin Spray	Deet	Citronella essential oil (for gnats or light mosquito pressure)			Spray-on mosquito repellent with DEET	Spray-on natural repellents	Essential oils															Deet	"Natural" repellents
Male	38-57	Bachelor's degree (or equivalent)		I am just a little concerned about getting mosquito bites.	I regularly read popular media and/or news articles about mosquitos, but not scientific research.	Eliminating standing water if possible	introduction of frogs to an area you can't dry up				Spray-on mosquito repellent with DEET	Spray-on natural repellents	Essential oils	Citronella candles	Sonic repellers						Insecticide spray (such as permethrin)	Mosquito repelling plants	Electric insect zapper	Mosquito coils	Insecticide-treated clothing			DEET	Permetherin	Mosquito Coils	Thermacell
Female	18-37	Graduate degree		I am just a little concerned about getting a disease from a mosquito.	I have learned about mosquitos from family and friends, but do not regularly read about mosquitos.	mosquito swatter	mosquito repellent incense	mosquito repellent spray	mosquito bed net				Essential oils	Citronella candles	Sonic repellers	Mosquito bracelets	Vitamin B patches	Mosquito repellent patches	Medications (such as vitamin B or garlic pills)	Mosquito Dunks (or other BT product)		Mosquito repelling plants		Mosquito coils	Insecticide-treated clothing			mosquito bed net	mosquito swatter	mosquito repellent incense	mosquito repellent spray
Female	18-37	Some college (no degree)		I am just a little concerned about getting a disease from a mosquito.	I have learned about mosquitos from family and friends, but do not regularly read about mosquitos.	Spray on repellent								Citronella candles														Spray on repellent
Male	38-57	Graduate degree		I am just a little concerned about getting a disease from a mosquito.	I have conducted research on mosquitos.	Stay inside	window screens				Spray-on mosquito repellent with DEET			Citronella candles												Bed nets		Spray on DEET	Bed Net	Citronella
Male	58 or older	Graduate degree		I am just a little concerned about getting a disease from a mosquito.	I have conducted research on mosquitos.	Source reduction - removal of standing water and water from outdoor containers					Spray-on mosquito repellent with DEET									Mosquito Dunks (or other BT product)					Insecticide-treated clothing			Source reduction	Deet applications	BT Dunks	treated clothing
Female	38-57	Bachelor's degree (or equivalent)		I am very concerned about getting mosquito bites.	I regularly read popular media and/or news articles about mosquitos, but not scientific research.	light clothing	avoiding large areas or standing water				Spray-on mosquito repellent with DEET	Spray-on natural repellents		Citronella candles		Mosquito bracelets												Spray with DEET	citronella candles
Female	18-37	Graduate degree		I am just a little concerned about getting a disease from a mosquito.	I regularly read popular media and/or news articles about mosquitos, but not scientific research.	Msq repellent	Covering up				Spray-on mosquito repellent with DEET	Spray-on natural repellents		Citronella candles								Mosquito repelling plants		Mosquito coils		Bed nets		None of them work completely	Deet. But DEET will kill YOU slowly ....:-)
Female	38-57	Graduate degree		I am just a little concerned about getting a disease from a mosquito.	I regularly read scientific research about mosquitos, but I havenâ€™t conducted research on mosquitos.	DEET or permanent repellants	long pants and sleeves	citronella candle	fans		Spray-on mosquito repellent with DEET	Spray-on natural repellents		Citronella candles	Sonic repellers					Mosquito Dunks (or other BT product)								Spray-on repellant with DEET	Fan (regular fan, not the repellant fan)
Male	58 or older	Graduate degree		I am just a little concerned about getting a disease from a mosquito.	I regularly read popular media and/or news articles about mosquitos, but not scientific research.	Deet based spray	Cetrenela candles	over the counter mosquito repelent sprays			Spray-on mosquito repellent with DEET	Spray-on natural repellents		Citronella candles														deet based spray
Female	38-57	Associate's degree (or equivalent)		I am just a little concerned about getting a disease from a mosquito.	I know about mosquitos only from my personal experience with them.	Mosquito repellant bracelets	Mosquito spray																				None of the above	Mosquito repellant bracelets
Female	38-57	Graduate degree		I am just a little concerned about getting a disease from a mosquito.	I have learned about mosquitos from family and friends, but do not regularly read about mosquitos.	Natural - lemon oil	Natural - baby oil and dettol	Rid	Mosquito coils	Spray	Spray-on mosquito repellent with DEET	Spray-on natural repellents	Essential oils	Citronella candles									Electric insect zapper	Mosquito coils		Bed nets		Rid	Natural oil	Smoke from the fire	spray	Mosquito coils
Female	18-37	Graduate degree		I am just a little concerned about getting a disease from a mosquito.	I know about mosquitos only from my personal experience with them.	Bug Spray	Stay Indoors				Spray-on mosquito repellent with DEET			Citronella candles														Stay indoors	Bug Spray
Female	38-57	Graduate degree		I am just a little concerned about getting a disease from a mosquito.	I regularly read scientific research about mosquitos, but I havenâ€™t conducted research on mosquitos.	Natural repellent skin creams (not sprays)	Citronella candles	Sonic repellers	Bed nets (normal and insecticide treated)	Spray on repellents (nature and with DEET)												Mosquito repelling plants			Insecticide-treated clothing			Repellent skin creams	Insecticide-treated clothing	Bed nets (but only at night)	Citronella candles	Sonic repellers
Female	38-57	Graduate degree		I am just a little concerned about getting a disease from a mosquito.	I regularly read scientific research about mosquitos, but I havenâ€™t conducted research on mosquitos.	Natural skin repellants using a blend of oils and essential oils	Burning repellants such as citronella	Ensuring that there are no still pools of water sitting in yard where they can breed	Planting plants that repel mosquitos such as marigold, basil and lemon grass		Spray-on mosquito repellent with DEET												Electric insect zapper	Mosquito coils				method 3	method 1	spray with DEET	method 4	method 2
Female	18-37	Bachelor's degree (or equivalent)		I am very concerned about getting mosquito bites.	I regularly read scientific research about mosquitos, but I havenâ€™t conducted research on mosquitos.	Citronella	Clove	Orange			Spray-on mosquito repellent with DEET			Citronella candles								Mosquito repelling plants	Electric insect zapper			Bed nets		Spray-on mosquito repellent	Bed nets	Citronela	Clove	Orange
Male	38-57	Graduate degree		I am just a little concerned about getting a disease from a mosquito.	I have learned about mosquitos from family and friends, but do not regularly read about mosquitos.	candle	essential oils	different plants planted in the garden	bug zapper	Spray on Deet						Mosquito bracelets												Deet	spray on natural	candles	electric zapper	bed nets
Female	38-57	Graduate degree		I am just a little concerned about getting a disease from a mosquito.	I regularly read popular media and/or news articles about mosquitos, but not scientific research.	nets for doors and windows	spray	clothes			Spray-on mosquito repellent with DEET			Citronella candles	Sonic repellers				Medications (such as vitamin B or garlic pills)		Insecticide spray (such as permethrin)			Mosquito coils		Bed nets		spray with DEET	Bed nets
Male	18-37	Graduate degree		I am just a little concerned about getting a disease from a mosquito.	I have conducted research on mosquitos.	Nets- insecticide treated nets	Drainage of swarms and bushes around the house					Spray-on natural repellents												Mosquito coils				Insecticide treated nets	Spray	Coil
Male	38-57	Graduate degree		I am just a little concerned about getting a disease from a mosquito.	I regularly read scientific research about mosquitos, but I havenâ€™t conducted research on mosquitos.	Netting	Repellant	Permethrin soaked clothing	Sleeves down	Doxycycline	Spray-on mosquito repellent with DEET			Citronella candles										Mosquito coils				Repellant	Bed netting	Clothing
Female	38-57	Graduate degree		I am just a little concerned about getting a disease from a mosquito.	I regularly read popular media and/or news articles about mosquitos, but not scientific research.	citronella candles	herbal repellents such as catnip	Avon skin so soft	body nets		Spray-on mosquito repellent with DEET	Spray-on natural repellents	Essential oils	Citronella candles							Insecticide spray (such as permethrin)		Electric insect zapper	Mosquito coils	Insecticide-treated clothing			body nets	insecticide-treated clothing	deet spray
Male	38-57	Bachelor's degree (or equivalent)		I am just a little concerned about getting mosquito bites.	I know about mosquitos only from my personal experience with them.	no standing water.					Spray-on mosquito repellent with DEET	Spray-on natural repellents	Essential oils	Citronella candles														Lemon Eculyptus	Citronella	DEET
Female	38-57	Bachelor's degree (or equivalent)		I am just a little concerned about getting mosquito bites.	I regularly read popular media and/or news articles about mosquitos, but not scientific research.	none					Spray-on mosquito repellent with DEET																	spray
Female	58 or older	Graduate degree		I am just a little concerned about getting a disease from a mosquito.	I regularly read popular media and/or news articles about mosquitos, but not scientific research.	clothing	repellent	eliminate standing water	screens on doors/windows	avoid being outside at dawn/dusk in areas with mosquitos				Citronella candles														DEET	clothing	screens	eliminate standing water	stay inside at dawn/dusk
Female	58 or older	Graduate degree		I am just a little concerned about getting a disease from a mosquito.	I have conducted research on mosquitos.	DEET	mosquito netting	citronella	insecticides	house screens	Spray-on mosquito repellent with DEET			Citronella candles							Insecticide spray (such as permethrin)			Mosquito coils		Bed nets		window screens	DEET	insecticides	bed nets	citronella
Male	38-57	Bachelor's degree (or equivalent)		I rarely think about mosquitos.	I have learned about mosquitos from family and friends, but do not regularly read about mosquitos.	Off spray	Citronella																Electric insect zapper					Off spray	Citronella
Male	58 or older	Graduate degree		I am just a little concerned about getting a disease from a mosquito.	I regularly read popular media and/or news articles about mosquitos, but not scientific research.	none					Spray-on mosquito repellent with DEET										Insecticide spray (such as permethrin)							not sure
Male	18-37	Graduate degree		I am just a little concerned about getting a disease from a mosquito.	I regularly read popular media and/or news articles about mosquitos, but not scientific research.	Deet	Home made repellent				Spray-on mosquito repellent with DEET	Spray-on natural repellents		Citronella candles														Deet	Citronella candle	Homemade spray
Female	18-37	Graduate degree		I am just a little concerned about getting a disease from a mosquito.	I regularly read popular media and/or news articles about mosquitos, but not scientific research.	Deet based bug spray	Removal of standing water at my residence							Citronella candles														Deet	Citronela
Male	38-57	Graduate degree		I am just a little concerned about getting a disease from a mosquito.	I regularly read popular media and/or news articles about mosquitos, but not scientific research.	deet containing repellant	zappers	smoldering repellants						Citronella candles										Mosquito coils		Bed nets		nets	spray on repellant	coils
Male	38-57	Bachelor's degree (or equivalent)		I am very concerned about getting mosquito bites.	I have learned about mosquitos from family and friends, but do not regularly read about mosquitos.	Citronella	Riling fan on full force				Spray-on mosquito repellent with DEET			Citronella candles														Deet
Female	38-57	Graduate degree		I am just a little concerned about getting a disease from a mosquito.	I have conducted research on mosquitos.	DEET-based repellent	Permethrin-treat clothes	Burn mosquito coils	Plant flowers with anti-dipteran effects					Citronella candles												Bed nets		Bednets	Permethrin-treat clothes	DEET-based repellent	mosquito coils	Plant flowers with anti-dipteran effects
Male	18-37	Graduate degree		I am just a little concerned about getting a disease from a mosquito.	I regularly read popular media and/or news articles about mosquitos, but not scientific research.	None I think					Spray-on mosquito repellent with DEET	Spray-on natural repellents		Citronella candles	Sonic repellers								Electric insect zapper	Mosquito coils		Bed nets		For inside: Some device that you put in the electrical outlet, it burns something that will kill the mosquitos in the room. It's efficient, but I don't like it as I don't know if it will make harm to humans in long term	For inside: Mosquito nets in the window	Mosquito coils	DEET	Citronella candles
Female	38-57	Bachelor's degree (or equivalent)		I am very concerned about getting a disease from a mosquito.	I know about mosquitos only from my personal experience with them.	Refrain from eating bananas prior to outdoor events	Remove all outdoor standing water	Wear long sleeve shirts	Avoid wearing black clothing as it seems to attract them		Spray-on mosquito repellent with DEET									Mosquito Dunks (or other BT product)								Spray on repellant with DEET
Male	38-57	Graduate degree		I am just a little concerned about getting a disease from a mosquito.	I regularly read popular media and/or news articles about mosquitos, but not scientific research.	dump water from receptacles around the house	reduce places standing water could occur around the house				Spray-on mosquito repellent with DEET			Citronella candles												Bed nets		Deet Spray	Bed nets while traveling abroad
Female	38-57	Graduate degree		I am just a little concerned about getting a disease from a mosquito.	I know about mosquitos only from my personal experience with them.	Eat garlic	Remove standing water	Use long sleeves			Spray-on mosquito repellent with DEET			Citronella candles	Sonic repellers				Medications (such as vitamin B or garlic pills)				Electric insect zapper					Spray repellent with Deet	Remove standing water	Eat garlic
Female	38-57	Bachelor's degree (or equivalent)		I rarely think about mosquitos.	I know about mosquitos only from my personal experience with them.	repellent					Spray-on mosquito repellent with DEET	Spray-on natural repellents																repellant
Male	18-37	Some college (no degree)		I am just a little concerned about getting a disease from a mosquito.	I know about mosquitos only from my personal experience with them.	Spray-on mosquito repellent with DEET	Spray-on natural repellents	Citronella candles	Mosquito coils																		None of the above	Spray-on mosquito repellent with DEET	Spray-on natural repellents
Female	58 or older	Graduate degree		I am just a little concerned about getting a disease from a mosquito.	I regularly read popular media and/or news articles about mosquitos, but not scientific research.	get rid of water containing areas outside of the house	call health department to spray areas where water collects				Spray-on mosquito repellent with DEET	Spray-on natural repellents																spray on mosquito repellent	insect repellent	avoid collection of water in the yard	stay in the house
Male	18-37	Some college (no degree)		I am just a little concerned about getting a disease from a mosquito.	I know very little about mosquitos.	Off-repellent	Mosquito Bracelets				Spray-on mosquito repellent with DEET	Spray-on natural repellents				Mosquito bracelets								Mosquito coils				Spray on natural repellents	Mosquito coils
Female	18-37	Graduate degree		I am just a little concerned about getting a disease from a mosquito.	I regularly read scientific research about mosquitos, but I havenâ€™t conducted research on mosquitos.	Mosquito repellent (Deet)	window screens	bed netting																Mosquito coils	Insecticide-treated clothing			Deet	Bed nets
Female	38-57	Graduate degree		I am just a little concerned about getting a disease from a mosquito.	I regularly read popular media and/or news articles about mosquitos, but not scientific research.	Natural Sprays (no deet)	Deet Sprays	citronela candles	Avoiding areas with a lot of mosquitos in summer	Avoiding still water, wearing long sleeves/pants,	Spray-on mosquito repellent with DEET	Spray-on natural repellents		Citronella candles											Insecticide-treated clothing	Bed nets		protective clothing (e.g., long sleeves + deet spray)	deet spray	natural sprays	candles
Female	18-37	Some college (no degree)		I am just a little concerned about getting a disease from a mosquito.	I regularly read popular media and/or news articles about mosquitos, but not scientific research.	Peppermint lotion					Spray-on mosquito repellent with DEET	Spray-on natural repellents		Citronella candles														Citronella candles	Natural repellents
Male	38-57	Bachelor's degree (or equivalent)		I am just a little concerned about getting mosquito bites.	I have learned about mosquitos from family and friends, but do not regularly read about mosquitos.	scented candles	Off or Deet to repel					Spray-on natural repellents											Electric insect zapper					Scented Candles	Deet or Off	Electric Zapper	Bug or flying insect spray
Male	18-37	Graduate degree		I am just a little concerned about getting a disease from a mosquito.	I have conducted research on mosquitos.	Nets					Spray-on mosquito repellent with DEET										Insecticide spray (such as permethrin)							Bed nets	Permithrin	Repellants
Male	58 or older	Graduate degree		I am just a little concerned about getting a disease from a mosquito.	I know about mosquitos only from my personal experience with them.	Nothing Non-commercial					Spray-on mosquito repellent with DEET	Spray-on natural repellents		Citronella candles							Insecticide spray (such as permethrin)		Electric insect zapper	Mosquito coils				DEET	Sprays	Citronella
Female	38-57	Graduate degree		I am just a little concerned about getting a disease from a mosquito.	I regularly read popular media and/or news articles about mosquitos, but not scientific research.	Off	Citronella candels	Avon lotion	Vinagear spray																		None of the above	Off
Female	58 or older	Graduate degree		I am just a little concerned about getting a disease from a mosquito.	I have learned about mosquitos from family and friends, but do not regularly read about mosquitos.	personal bug spray	citronella candles	staying inside																			None of the above	staying inside	personal bug spray
Female	58 or older	Some college (no degree)		I am just a little concerned about getting a disease from a mosquito.	I regularly read popular media and/or news articles about mosquitos, but not scientific research.	wearing long pants & long sleeved shirts, socks/shoes instead of sandals					Spray-on mosquito repellent with DEET	Spray-on natural repellents		Citronella candles										Mosquito coils				natural insect repellent lotions
Male	58 or older	Graduate degree		I am just a little concerned about getting a disease from a mosquito.	I regularly read popular media and/or news articles about mosquitos, but not scientific research.	Remove standing water and containers	DEET				Spray-on mosquito repellent with DEET										Insecticide spray (such as permethrin)							DEET	Spray under leaves with insecticides
Female	58 or older	Graduate degree		I am just a little concerned about getting a disease from a mosquito.	I know about mosquitos only from my personal experience with them.	Say inside when mosquitos are out and about	Bug proof clothing	Natural preventatives	Commercial preventatives																		None of the above	Stay inside when mosquitoes are out	Bug proof clothing	Natural preventative	Commercial preventative
Male	18-37	Graduate degree		I am just a little concerned about getting a disease from a mosquito.	I regularly read popular media and/or news articles about mosquitos, but not scientific research.	Spray	Candles														Insecticide spray (such as permethrin)							Candle	Spray
Male	18-37	Associate's degree (or equivalent)		I am just a little concerned about getting a disease from a mosquito.	I know about mosquitos only from my personal experience with them.	Spray					Spray-on mosquito repellent with DEET			Citronella candles														DEET
Female	38-57	Associate's degree (or equivalent)		I am just a little concerned about getting a disease from a mosquito.	I know about mosquitos only from my personal experience with them.	spray	braclets					Spray-on natural repellents			Sonic repellers	Mosquito bracelets							Electric insect zapper					spray
Female	38-57	Bachelor's degree (or equivalent)		I am just a little concerned about getting a disease from a mosquito.	I regularly read popular media and/or news articles about mosquitos, but not scientific research.	Spray containing Deet	Citronella candles	Avoiding outdoors at certain times	Removal of any sitting water																		None of the above	Spray	Citronella candles	Avoiding times od day	Water removal
Female	38-57	Bachelor's degree (or equivalent)		I am just a little concerned about getting a disease from a mosquito.	I regularly read popular media and/or news articles about mosquitos, but not scientific research.	Spray on natural repellants-Little Moon Essentials	clothing	coils/Citronella Candles	Bracelets	Spray w/DEET-rarely use!		Spray-on natural repellents		Citronella candles		Mosquito bracelets								Mosquito coils				Spray on natural-Little Moon Essentials	coils	DEET spray
Female	18-37	Associate's degree (or equivalent)		I am just a little concerned about getting mosquito bites.	I know about mosquitos only from my personal experience with them.	spray on repellent	outdoor candles																				None of the above	N/A
Female	38-57	Graduate degree		I am just a little concerned about getting a disease from a mosquito.	I regularly read popular media and/or news articles about mosquitos, but not scientific research.	Spray on natural repellents	Spray on repellent with Deet	Garlic pills	Citronella Candles	Essential oils																	None of the above	spray on repellent with deet	spray on natural repellent	essential oils	garlic pills	citronella candles
Female	38-57	Bachelor's degree (or equivalent)		I am just a little concerned about getting a disease from a mosquito.	I regularly read popular media and/or news articles about mosquitos, but not scientific research.	Citronella candles	Drinking tonic water				Spray-on mosquito repellent with DEET	Spray-on natural repellents		Citronella candles		Mosquito bracelets								Mosquito coils		Bed nets		Spray on repellent	Mosquito coils	Bed nets	Citronella candles	Mosquito bracelets
Female	38-57	Graduate degree		I am just a little concerned about getting a disease from a mosquito.	I have learned about mosquitos from family and friends, but do not regularly read about mosquitos.	spray on repellent	do not leave standing water in my yard	candles																			None of the above	repellent	candles
Female	18-37	Associate's degree (or equivalent)		I am just a little concerned about getting a disease from a mosquito.	I have learned about mosquitos from family and friends, but do not regularly read about mosquitos.	Spray with Deet	A bracelet	Candle	Smokey Fire	Insect zapper		Spray-on natural repellents									Insecticide spray (such as permethrin)							Smokey fire	Spay with DEET	Insect Zapper	Candle	Bracelet
Female	58 or older	Bachelor's degree (or equivalent)		I am just a little concerned about getting mosquito bites.	I regularly read popular media and/or news articles about mosquitos, but not scientific research.	Sprays w/ deet	coil wrist bands	natural wipes	electronic outdoor repellants	as a child they sprayed for them in Hawaii - DDT?	Spray-on mosquito repellent with DEET	Spray-on natural repellents		Citronella candles	Sonic repellers	Mosquito bracelets					Insecticide spray (such as permethrin)		Electric insect zapper	Mosquito coils				sonic repellers	sprays with Deet	spray on natural repellants
Female	38-57	Associate's degree (or equivalent)		I am just a little concerned about getting a disease from a mosquito.	I have learned about mosquitos from family and friends, but do not regularly read about mosquitos.	Wear long sleeved shirts/hats/long pants	Tea tree oil	Apple cider vinegar	Empty containers with standing water		Spray-on mosquito repellent with DEET			Citronella candles		Mosquito bracelets			Medications (such as vitamin B or garlic pills)		Insecticide spray (such as permethrin)	Mosquito repelling plants						Wear long sleeved shirts/hats/long pants	Tea tree oil	Spray on repellant with DEET	Vitamin B & garlic	Mosquito repelling plants
Female	38-57	Bachelor's degree (or equivalent)		I am just a little concerned about getting a disease from a mosquito.	I regularly read popular media and/or news articles about mosquitos, but not scientific research.
Female	38-57	Graduate degree		I am just a little concerned about getting a disease from a mosquito.	I regularly read popular media and/or news articles about mosquitos, but not scientific research.	spray on with deet	spray on natural	essential oil	vitamin b	stopped watering grass, installed screened in porch, slap																	None of the above	deet spray	natural spray	adding screened in porch	get rid of lawn	chase down and kill
Male	58 or older	Bachelor's degree (or equivalent)		I rarely think about mosquitos.	I know about mosquitos only from my personal experience with them.
Female	18-37	Graduate degree		I am just a little concerned about getting a disease from a mosquito.	I regularly read scientific research about mosquitos, but I havenâ€™t conducted research on mosquitos.	Spray repellant	coil	long clothing						Citronella candles														Spray on	Long clothes	Coil	Candels
Female	38-57	Graduate degree		I am just a little concerned about getting a disease from a mosquito.	I regularly read popular media and/or news articles about mosquitos, but not scientific research.	sprays	citronella plant	citronella candle	citronella liquid for torch							Mosquito bracelets												mosquito spray	citronella candle	citronella plant	bracelet	torch
Female	18-37	Some college (no degree)		I am just a little concerned about getting a disease from a mosquito.	I have learned about mosquitos from family and friends, but do not regularly read about mosquitos.
Female	38-57	Bachelor's degree (or equivalent)		I am very concerned about getting mosquito bites.	I regularly read scientific research about mosquitos, but I havenâ€™t conducted research on mosquitos.	Lemon Balm Rub on Skin	Noxema	Deet	Long sleeved shirts and pants		Spray-on mosquito repellent with DEET	Spray-on natural repellents	Essential oils											Mosquito coils				Lemon Balm Rub	Deet
Male	38-57	Graduate degree		I am just a little concerned about getting a disease from a mosquito.	I have learned about mosquitos from family and friends, but do not regularly read about mosquitos.	Only used commercial products						Spray-on natural repellents		Citronella candles							Insecticide spray (such as permethrin)			Mosquito coils				Insecticides (No More Spiders) containing pemethris sprayed on clothing	Mosquito bracelets	Spray-on mosquito repellent with DEET
Male	38-57	Graduate degree		I am just a little concerned about getting a disease from a mosquito.	I know about mosquitos only from my personal experience with them.	Tiger balm					Spray-on mosquito repellent with DEET										Insecticide spray (such as permethrin)					Bed nets		Spray	Tiger balm
Male	38-57	Graduate degree		I am just a little concerned about getting a disease from a mosquito.	I regularly read scientific research about mosquitos, but I havenâ€™t conducted research on mosquitos.	Use ~organic non-deet repellent	Historically used deet repellent	Burned citronella type candles outside	Sprayed vegetation with chemicals in back yard	Wear long sleeves and pants					Sonic repellers	Mosquito bracelets												Long sleeves and pants	Spray on repellent
Male	58 or older	Graduate degree		I am just a little concerned about getting a disease from a mosquito.	I regularly read popular media and/or news articles about mosquitos, but not scientific research.	Use Mosquito repellent on body (spray or lotion)	Use Citronella candles	Grow plants that repel mosquitos											Medications (such as vitamin B or garlic pills)									Spray with DEET
Female	18-37	Graduate degree		I am just a little concerned about getting a disease from a mosquito.	I know very little about mosquitos.						Spray-on mosquito repellent with DEET		Essential oils															Spray-on
Female	38-57	Bachelor's degree (or equivalent)		I rarely think about mosquitos.	I know about mosquitos only from my personal experience with them.	Bug Spray	Bug Repellant Candles					Spray-on natural repellents		Citronella candles														Spray with DEET
Female	18-37	Bachelor's degree (or equivalent)		I rarely think about mosquitos.	I have learned about mosquitos from family and friends, but do not regularly read about mosquitos.	Bug spray off the shelf	Pants/long sleeves/bug net				Spray-on mosquito repellent with DEET			Citronella candles														DEET bug spray	Clothes (pants/long sleeves)
Female	18-37	Associate's degree (or equivalent)		I am just a little concerned about getting mosquito bites.	I have learned about mosquitos from family and friends, but do not regularly read about mosquitos.	Bug Spray	Bug bands	Candles	Plants																		None of the above	bug spray
Male	18-37	Associate's degree (or equivalent)		I am just a little concerned about getting mosquito bites.	I have learned about mosquitos from family and friends, but do not regularly read about mosquitos.	Repellent	Campfire/Smoke																Electric insect zapper					Spray on Repellent?	Electric insect zapper	Campfire/Smoke
Female	58 or older	Graduate degree		I am just a little concerned about getting a disease from a mosquito.	I regularly read scientific research about mosquitos, but I havenâ€™t conducted research on mosquitos.	personal repellent	mosquito coils						Essential oils	Citronella candles	Sonic repellers	Mosquito bracelets	Vitamin B patches	Mosquito repellent patches	Medications (such as vitamin B or garlic pills)	Mosquito Dunks (or other BT product)	Insecticide spray (such as permethrin)	Mosquito repelling plants	Electric insect zapper		Insecticide-treated clothing	Bed nets		1	2
Female	38-57	Bachelor's degree (or equivalent)		I am just a little concerned about getting mosquito bites.	I know about mosquitos only from my personal experience with them.	bug spary	mosquitos repellent lotion	mosquito net	scented incense or candles			Spray-on natural repellents	Essential oils															mosquito net	bug spray	repallent	essential oil	scented incense or candles
Male	38-57	Graduate degree		I am just a little concerned about getting a disease from a mosquito.	I regularly read scientific research about mosquitos, but I havenâ€™t conducted research on mosquitos.
Female	18-37	Bachelor's degree (or equivalent)		I rarely think about mosquitos.	I have learned about mosquitos from family and friends, but do not regularly read about mosquitos.	Dryer sheet	Camp fires				Spray-on mosquito repellent with DEET	Spray-on natural repellents		Citronella candles														DEETS	Fires
Male	18-37	Graduate degree		I am just a little concerned about getting a disease from a mosquito.	I regularly read popular media and/or news articles about mosquitos, but not scientific research.	Pitch/Pine tar	Immersion (for limiting histamine reaction)	Garlic, applied on skin			Spray-on mosquito repellent with DEET	Spray-on natural repellents											Electric insect zapper					Probably DEET-repellents	Natural repellents, including pitch and garlic	Immersion (but not as repellent)	Electric zapper
Male	18-37	Some college (no degree)		I am just a little concerned about getting a disease from a mosquito.	I know about mosquitos only from my personal experience with them.
Male	18-37	Graduate degree		I am just a little concerned about getting a disease from a mosquito.	I have learned about mosquitos from family and friends, but do not regularly read about mosquitos.	Planting fragrant herbs on windowsills (e.g. thyme)					Spray-on mosquito repellent with DEET	Spray-on natural repellents	Essential oils	Citronella candles								Mosquito repelling plants	Electric insect zapper	Mosquito coils		Bed nets		Bed net	Natural spray	Coils
Female	18-37	Graduate degree		I am just a little concerned about getting a disease from a mosquito.	I have learned about mosquitos from family and friends, but do not regularly read about mosquitos.	Citronella candle	Planting marigolds	Lemongrass bracelet	Clearing standing water		Spray-on mosquito repellent with DEET	Spray-on natural repellents	Essential oils															Spray on with deet	Natural spray on	Bracelets
Female	58 or older	Graduate degree		I am just a little concerned about getting a disease from a mosquito.	I regularly read popular media and/or news articles about mosquitos, but not scientific research.	Dump standing water	Wear long sleeves and pants	Avoid being out at dusk or evening			Spray-on mosquito repellent with DEET	Spray-on natural repellents	Essential oils	Citronella candles														Spray on mosquito repellants with Deet	Spray on natural repellants	Essential oils	Avoid being out at dusk or evening	Wear long sleeves and pants
Female	38-57	Bachelor's degree (or equivalent)		I am just a little concerned about getting mosquito bites.	I regularly read popular media and/or news articles about mosquitos, but not scientific research.	Avon Skin so Soft	Natural bug repellant made by family friend	Off clip on fans	Citronella candle on deck																		None of the above	Natural bug repellant made by family friend	Avon Skin so Soft	Citronella candle on deck	Off clip on fans
Male	38-57	Graduate degree		I am just a little concerned about getting a disease from a mosquito.	I have learned about mosquitos from family and friends, but do not regularly read about mosquitos.	Plants	Straight vitamin b				Spray-on mosquito repellent with DEET	Spray-on natural repellents		Citronella candles		Mosquito bracelets			Medications (such as vitamin B or garlic pills)			Mosquito repelling plants		Mosquito coils				Feet spray on	Herbal spray on	Vitamin b - without complex
Female	18-37	Some college (no degree)		I am just a little concerned about getting a disease from a mosquito.	I regularly read scientific research about mosquitos, but I havenâ€™t conducted research on mosquitos.
Female	18-37	Some college (no degree)		I am just a little concerned about getting a disease from a mosquito.	I regularly read scientific research about mosquitos, but I havenâ€™t conducted research on mosquitos.	Bug spray	Essential oils				Spray-on mosquito repellent with DEET	Spray-on natural repellents	Essential oils	Citronella candles		Mosquito bracelets												Mosquito spray
Female	18-37	Some college (no degree)		I am just a little concerned about getting a disease from a mosquito.	I have learned about mosquitos from family and friends, but do not regularly read about mosquitos.	Bug spray					Spray-on mosquito repellent with DEET																	Repellent
Male	38-57	Graduate degree		I am just a little concerned about getting a disease from a mosquito.	I regularly read popular media and/or news articles about mosquitos, but not scientific research.	Plug in fume generators	spray on repellent	burning mosquito coils	insect water trap														Electric insect zapper					zapper	fan/water trap	deet	plug in repellent generator
Male	38-57	Bachelor's degree (or equivalent)		I am just a little concerned about getting mosquito bites.	I regularly read popular media and/or news articles about mosquitos, but not scientific research.	Citronella	Lavendar				Spray-on mosquito repellent with DEET										Insecticide spray (such as permethrin)							DEET
Female	38-57	Bachelor's degree (or equivalent)		I am just a little concerned about getting a disease from a mosquito.	I have learned about mosquitos from family and friends, but do not regularly read about mosquitos.	Citronella plants					Spray-on mosquito repellent with DEET	Spray-on natural repellents		Citronella candles		Mosquito bracelets							Electric insect zapper	Mosquito coils				Spray on mosquito repellent	citronella plants	citronella candles	Mosquito coils	mosquito braclets
Male	38-57	Graduate degree		I am just a little concerned about getting a disease from a mosquito.	I regularly read scientific research about mosquitos, but I havenâ€™t conducted research on mosquitos.	Plug-in repellent	Spray repellent																Electric insect zapper			Bed nets		Bed nets	Plug in	Spray
Female	18-37	Graduate degree		I am just a little concerned about getting a disease from a mosquito.	I regularly read popular media and/or news articles about mosquitos, but not scientific research.	peppermint oil					Spray-on mosquito repellent with DEET	Spray-on natural repellents	Essential oils	Citronella candles									Electric insect zapper					Repellant with deet	peppermint oil	citronella candle
Female	58 or older	Graduate degree		I am just a little concerned about getting a disease from a mosquito.	I regularly read popular media and/or news articles about mosquitos, but not scientific research.	reducing breeding sites	screening windows etc	mosquito coils	repellant	wearing 'cover-up' clothing				Citronella candles														Screening windows etc	mosquito coils	repellent	reducing breeding sites	protective clothing- long pants/sleeves etc
Female	18-37	Graduate degree		I am just a little concerned about getting a disease from a mosquito.	I regularly read popular media and/or news articles about mosquitos, but not scientific research.	Using net	Spray	Essential oil															Electric insect zapper			Bed nets		Bed net	Repelling plant	Electric zapper	Essential oil	Spray on netural repellent
Female	18-37	Some college (no degree)		I am just a little concerned about getting a disease from a mosquito.	I know about mosquitos only from my personal experience with them.	Bug spray	Mosquito repellent bracelets	Tea tree oil	Dryer sheets	Sticky fly trap sheets	Spray-on mosquito repellent with DEET	Spray-on natural repellents	Essential oils	Citronella candles		Mosquito bracelets							Electric insect zapper			Bed nets		Bug spray	Repellent bracelets	Bed nets/tents	Citronella torches/candles	Repellent bracelets
Female	18-37	Graduate degree		I am just a little concerned about getting a disease from a mosquito.	I know about mosquitos only from my personal experience with them.	Vanilla Extract	Off	Bracelets with Off	Citronella Candles & Plants	Bug Zapper	Spray-on mosquito repellent with DEET	Spray-on natural repellents	Essential oils	Citronella candles		Mosquito bracelets				Mosquito Dunks (or other BT product)	Insecticide spray (such as permethrin)	Mosquito repelling plants	Electric insect zapper	Mosquito coils				Off	Vanilla Extract	Citronella Candles & Plans
Female	58 or older	Graduate degree		I am just a little concerned about getting a disease from a mosquito.	I regularly read popular media and/or news articles about mosquitos, but not scientific research.					Question isn't clear. Do you just want non-commercial methods here. If so, I've never used a non-commercial method.	Spray-on mosquito repellent with DEET			Citronella candles										Mosquito coils		Bed nets		DEET	Mosquito Net	Mosquitoes Coils	Citronella candles
Male	38-57	Associate's degree (or equivalent)		I am just a little concerned about getting mosquito bites.	I regularly read popular media and/or news articles about mosquitos, but not scientific research.	Repellant spray applied to body contains DEET	Non DEET repellant	Plants to repel	Dunks to kill larvae		Spray-on mosquito repellent with DEET	Spray-on natural repellents		Citronella candles						Mosquito Dunks (or other BT product)		Mosquito repelling plants	Electric insect zapper					Deet	alcohol
Female	18-37	Graduate degree		I am just a little concerned about getting a disease from a mosquito.	I have learned about mosquitos from family and friends, but do not regularly read about mosquitos.	Cover the body	Keep plants that repel the mosquito							Citronella candles							Insecticide spray (such as permethrin)					Bed nets		insecticide spray	repellent plants	bed nets
Male	38-57	Graduate degree		I am just a little concerned about getting a disease from a mosquito.	I regularly read popular media and/or news articles about mosquitos, but not scientific research.	spray-on repellant	citronella	netting over bed															Electric insect zapper	Mosquito coils				bed nets	spray-on repellant	citronella
Female	38-57	Graduate degree		I am just a little concerned about getting a disease from a mosquito.	I have conducted research on mosquitos.	Deet	Lemon Eucalyptus	window screens	cover skin with clothes	Mosquito Repellent Coils				Citronella candles														Window screens - but only works if Im indoors	Deet	Lemon Eucalyptus	Coils	extra clothing
Male	58 or older	Graduate degree		I am just a little concerned about getting a disease from a mosquito.	I regularly read popular media and/or news articles about mosquitos, but not scientific research.	Remove all standing water from the property	Avoid wet areas at dusk and dawn	Wear long-sleeve shirts in summer	DEET					Citronella candles														DEET	Sleeves	Avoidance of their habitats
Male	38-57	Graduate degree		I am just a little concerned about getting a disease from a mosquito.	I regularly read popular media and/or news articles about mosquitos, but not scientific research.	Eliminate breeding sites (standing water) around the home	Assure that screens on windows are intact	Wear long sleeves and long pants when outdoors	Avoid outside activity at dawn and dusk		Spray-on mosquito repellent with DEET			Citronella candles							Insecticide spray (such as permethrin)							DEET	eliminating breeding sites	wearing appropriate clothing
Female	58 or older	Bachelor's degree (or equivalent)
Female	18-37	Graduate degree		I am just a little concerned about getting a disease from a mosquito.	I regularly read popular media and/or news articles about mosquitos, but not scientific research.	Off Skintastic Spray with Deet	Citronella Candles	Bug Spray																			None of the above	Off Skintastic with Deet	Bug Spray	Citronella Candles
Female	18-37	Bachelor's degree (or equivalent)		I rarely think about mosquitos.	I have conducted research on mosquitos.	Tree oil and apple cider vinegar with water	Essential oils																				None of the above	Essential oils
Male	18-37	Bachelor's degree (or equivalent)		I am very concerned about getting mosquito bites.	I have learned about mosquitos from family and friends, but do not regularly read about mosquitos.	Deet based spray	Osage oranges cut up and scattered	Face netting/more clothes/limit exposed skin	Citronella candles	Electric zapper		Spray-on natural repellents	Essential oils		Sonic repellers	Mosquito bracelets	Vitamin B patches	Mosquito repellent patches	Medications (such as vitamin B or garlic pills)	Mosquito Dunks (or other BT product)	Insecticide spray (such as permethrin)	Mosquito repelling plants		Mosquito coils				Deet spray	Net/clothing	Osage oranges	Zapper	Citronella
Female	38-57	Bachelor's degree (or equivalent)		I am just a little concerned about getting mosquito bites.	I regularly read popular media and/or news articles about mosquitos, but not scientific research.	Avoiding being out in non breezy areas in summer evenings	Skin So Soft	Off or similar repellant when it's really bad	Citronella candles and torches		Spray-on mosquito repellent with DEET		Essential oils		Sonic repellers					Mosquito Dunks (or other BT product)		Mosquito repelling plants	Electric insect zapper	Mosquito coils				Avoiding being out in non breezy areas in summer evenings	Repellant with Deet	Citronella candles and torches	Skin So Soft	Mosquito dunks
Female	18-37	Some college (no degree)		I am just a little concerned about getting a disease from a mosquito.	I have learned about mosquitos from family and friends, but do not regularly read about mosquitos.	Fogging	Spray				Spray-on mosquito repellent with DEET			Citronella candles														Candle	Spray	Fogging
Female	58 or older	Graduate degree		I am just a little concerned about getting a disease from a mosquito.	I regularly read popular media and/or news articles about mosquitos, but not scientific research.	Repellant applied to body	Burning mosquito coils	Mosquito pads in an electric appliance	Mosquito nets	room fans		Spray-on natural repellents		Citronella candles		Mosquito bracelets												Repellant applied to body	Mosquito nets	Electric insect zapper
Female	18-37	Some college (no degree)		I am just a little concerned about getting a disease from a mosquito.	I know very little about mosquitos.	Repelant					Spray-on mosquito repellent with DEET		Essential oils															Spayed
Female	18-37	Graduate degree		I am just a little concerned about getting a disease from a mosquito.	I regularly read popular media and/or news articles about mosquitos, but not scientific research.	Off Mosquito Spray with Deet	Planted Marigolds and Citronella around deck	Citronella Candles							Sonic repellers						Insecticide spray (such as permethrin)		Electric insect zapper	Mosquito coils				Marigolds and Citronella plants	Insecticide Sprays for yards	Off Spray	Citronella Candles	Sonic repellers
Male	18-37	Bachelor's degree (or equivalent)		I am just a little concerned about getting mosquito bites.	I have learned about mosquitos from family and friends, but do not regularly read about mosquitos.	often while camping we throw wet leaves on a fire to produce lots of smoke					Spray-on mosquito repellent with DEET			Citronella candles		Mosquito bracelets							Electric insect zapper			Bed nets		deet	bed nets	citronella candles	electric zapper	bracelet (doesn't work)
Female	38-57	Graduate degree		I am just a little concerned about getting a disease from a mosquito.	I regularly read popular media and/or news articles about mosquitos, but not scientific research.	clearing standing water around home	avoiding being out during dusk & post-rainy days	using closed shoes, long sleeves & pants when in grassy areas			Spray-on mosquito repellent with DEET	Spray-on natural repellents		Citronella candles		Mosquito bracelets												Spray-on mosquito repellent with DEET	Citronella candles
Female	18-37	Some college (no degree)		I am just a little concerned about getting a disease from a mosquito.	I know about mosquitos only from my personal experience with them.	Repellent					Spray-on mosquito repellent with DEET											Mosquito repelling plants				Bed nets		Spray	Plants
Female	18-37	Some college (no degree)		I am just a little concerned about getting a disease from a mosquito.	I have learned about mosquitos from family and friends, but do not regularly read about mosquitos.	Rubbing a dryer sheet on my skin and clothes	sprayed off on myself																				None of the above	off	dryer sheet
Male	18-37	Bachelor's degree (or equivalent)		I am just a little concerned about getting mosquito bites.	I regularly read popular media and/or news articles about mosquitos, but not scientific research.	Deet bug spray	Repellent Candles	Electric Insect Zapper																		Bed nets		Nets	Bug Spray	Candles
Female	38-57	Graduate degree		I am just a little concerned about getting a disease from a mosquito.	I know about mosquitos only from my personal experience with them.	Off Bug Spray	Citonella candles	skin so soft oil/spray				Spray-on natural repellents											Electric insect zapper					skin so soft oil/spray
Female	38-57	Graduate degree		I am just a little concerned about getting a disease from a mosquito.	I regularly read popular media and/or news articles about mosquitos, but not scientific research.	vanilla body spray	citranella candles and oil burners	lavender	no standing water		Spray-on mosquito repellent with DEET																	commercial with deet	vanilla spray	citronella oil burners
Female	18-37	Bachelor's degree (or equivalent)		I am very concerned about getting a disease from a mosquito.	I regularly read scientific research about mosquitos, but I havenâ€™t conducted research on mosquitos.	Off spray	Citronella candle	Torches				Spray-on natural repellents																Off spray	Natural spray	Citronella candle	Torches
Female	18-37	Bachelor's degree (or equivalent)		I am just a little concerned about getting a disease from a mosquito.	I regularly read scientific research about mosquitos, but I havenâ€™t conducted research on mosquitos.	Planted catnip in yard					Spray-on mosquito repellent with DEET			Citronella candles														Spray on mosquito repellent with DEET
Male	18-37	Bachelor's degree (or equivalent)		I am just a little concerned about getting mosquito bites.	I have learned about mosquitos from family and friends, but do not regularly read about mosquitos.	wear long sleeves, pants, buff	DEET	citronella candles	Hang out with people that get bit more than you			Spray-on natural repellents																Deet	protecting body with coverings	citronella candles
Male	38-57	Graduate degree		I am just a little concerned about getting a disease from a mosquito.	I regularly read popular media and/or news articles about mosquitos, but not scientific research.	Clothes	Repellent	Swatting/killing them			Spray-on mosquito repellent with DEET	Spray-on natural repellents		Citronella candles												Bed nets		Repellent	Clothes	Netting	Killing
Female	38-57	Graduate degree		I am just a little concerned about getting a disease from a mosquito.	I know about mosquitos only from my personal experience with them.	Avon skin so soft					Spray-on mosquito repellent with DEET			Citronella candles		Mosquito bracelets												Skin so soft
Female	18-37	Some college (no degree)		I am just a little concerned about getting a disease from a mosquito.	I have learned about mosquitos from family and friends, but do not regularly read about mosquitos.	Spray					Spray-on mosquito repellent with DEET																	Spray
Female	18-37	Graduate degree		I am just a little concerned about getting a disease from a mosquito.	I regularly read popular media and/or news articles about mosquitos, but not scientific research.	Repellent					Spray-on mosquito repellent with DEET	Spray-on natural repellents		Citronella candles				Mosquito repellent patches			Insecticide spray (such as permethrin)							Insecticide spray
Male	38-57	Associate's degree (or equivalent)		I am very concerned about getting mosquito bites.	I regularly read popular media and/or news articles about mosquitos, but not scientific research.	Citronella Candles	Repellant, Chemical and Natural	traps					Essential oils			Mosquito bracelets					Insecticide spray (such as permethrin)	Mosquito repelling plants	Electric insect zapper	Mosquito coils				Deet is the only one that seemed to work
Female	18-37	Graduate degree		I am just a little concerned about getting a disease from a mosquito.	I regularly read scientific research about mosquitos, but I havenâ€™t conducted research on mosquitos.	Repellent	Protective clothing	Creating screened areas or staying indoors	Bed mosquito nets (not treated to my knowledge)				Essential oils	Citronella candles														Bed nets	Screened Areas	Repellent	Protective clothing	Candles / oils
Female	58 or older	Graduate degree		I am just a little concerned about getting a disease from a mosquito.	I regularly read popular media and/or news articles about mosquitos, but not scientific research.	Citronella	DEET								Sonic repellers													DEET	Sonic repellers	Citronella
Female	18-37	Graduate degree		I am just a little concerned about getting a disease from a mosquito.	I know about mosquitos only from my personal experience with them.	Commercial spray (deet)	Citronella candle	Avon skin so soft lotion	Draining any standing water	Creating bat habitats		Spray-on natural repellents														Bed nets		Commercial spray (with deet)	Natural repellent spray	Bed net	Bats!	Citronella candle
Male	38-57	Graduate degree		I am just a little concerned about getting a disease from a mosquito.	I know about mosquitos only from my personal experience with them.	Deep Woods Off	Clip on fan	Mud			Spray-on mosquito repellent with DEET			Citronella candles														Deep Woods Off
Female	18-37	Graduate degree		I am just a little concerned about getting a disease from a mosquito.	I regularly read popular media and/or news articles about mosquitos, but not scientific research.	Essential oils	Bat houses on property	Mosquito netting over hat	Frequently changing dog water difshes		Spray-on mosquito repellent with DEET	Spray-on natural repellents		Citronella candles							Insecticide spray (such as permethrin)		Electric insect zapper	Mosquito coils		Bed nets		Insect zapper	Netting	Coils	DEET	Natural repellents
Female	58 or older	Graduate degree		I am just a little concerned about getting a disease from a mosquito.	I regularly read scientific research about mosquitos, but I havenâ€™t conducted research on mosquitos.	Getting rid of standing water	Wearing long-sleeved shirts and long pants	Staying inside at dusk			Spray-on mosquito repellent with DEET			Citronella candles														Spray-on mosquito repellant
Female	18-37	Some college (no degree)		I am just a little concerned about getting a disease from a mosquito.	I regularly read popular media and/or news articles about mosquitos, but not scientific research.	Vanilla extract or body spray	Insecticide				Spray-on mosquito repellent with DEET	Spray-on natural repellents		Citronella candles	Sonic repellers	Mosquito bracelets	Vitamin B patches	Mosquito repellent patches	Medications (such as vitamin B or garlic pills)	Mosquito Dunks (or other BT product)		Mosquito repelling plants	Electric insect zapper	Mosquito coils	Insecticide-treated clothing	Bed nets		Insecticide	Citronella candles	Essential oils	Mosquito bracelet	Garlic pill
Female	18-37	Bachelor's degree (or equivalent)		I am just a little concerned about getting mosquito bites.	I regularly read scientific research about mosquitos, but I havenâ€™t conducted research on mosquitos.	Citronella	DEET repellant	Wear long sleeves								Mosquito bracelets					Insecticide spray (such as permethrin)		Electric insect zapper		Insecticide-treated clothing			DEET	Treated clothing	Wear long sleeves
Female	38-57	Graduate degree		I am just a little concerned about getting a disease from a mosquito.	I regularly read popular media and/or news articles about mosquitos, but not scientific research.	getting rid of standing water on my property	screens on windows	spray-on mosquito repellent with DEET	Citronella candles																		None of the above	spray-on mosquito repellent with DEET	screens on windows	getting rid of standing water on my property	Citronella candles
Female	18-37	Some college (no degree)		I am just a little concerned about getting a disease from a mosquito.	I regularly read scientific research about mosquitos, but I havenâ€™t conducted research on mosquitos.	Wearing long sleeve shirts and pants that fully cover legs	Essential oils				Spray-on mosquito repellent with DEET	Spray-on natural repellents		Citronella candles								Mosquito repelling plants	Electric insect zapper			Bed nets		Spray-on mosquito repellent (natural)	Clothing that covers arms and legs	Citronella candles	Spray-on mosquito repellent with DEET	Essential oils
Female	18-37	Graduate degree		I am just a little concerned about getting a disease from a mosquito.	I regularly read popular media and/or news articles about mosquitos, but not scientific research.	Repellent spray with deet	Repellent plants at windows	Mosquito repellent electric dispenser during nights				Spray-on natural repellents	Essential oils	Citronella candles									Electric insect zapper			Bed nets		Spray with deet	Spray with iscaridin	Essential oils
Female	18-37	Bachelor's degree (or equivalent)		I am just a little concerned about getting a disease from a mosquito.	I have learned about mosquitos from family and friends, but do not regularly read about mosquitos.	Mosquito nets	Mosquito-repellent clothing	Mosquito repellent sprays	Mosquito coils		Spray-on mosquito repellent with DEET	Spray-on natural repellents		Citronella candles							Insecticide spray (such as permethrin)		Electric insect zapper	Mosquito coils	Insecticide-treated clothing	Bed nets		Mosquito netting	Mosquito coils	DEET spray	Insecticide spray
Male	18-37	Some college (no degree)		I am just a little concerned about getting a disease from a mosquito.	I regularly read popular media and/or news articles about mosquitos, but not scientific research.
Female	18-37	Bachelor's degree (or equivalent)		I am just a little concerned about getting mosquito bites.	I regularly read scientific research about mosquitos, but I havenâ€™t conducted research on mosquitos.	Avon Skin-so-soft	Deet based spray	Eucalyptus oil spray	Citronella	Smoke											Insecticide spray (such as permethrin)					Bed nets		Spray on deet	Skin-so-soft	Essential oils	Natural repellants	Citronella
Female	18-37	Graduate degree		I am just a little concerned about getting a disease from a mosquito.	I regularly read popular media and/or news articles about mosquitos, but not scientific research.	mosquito net	mosquito electric racket	mosquito trap	mosquito incense sticks												Insecticide spray (such as permethrin)	Mosquito repelling plants						bed nets	electric racket
Female	18-37	Graduate degree		I am just a little concerned about getting a disease from a mosquito.	I know about mosquitos only from my personal experience with them.	Mosquito repellent spray	Citronella candles																				None of the above	Spray-on mosquito repellent	Citronella candle
Male	18-37	Graduate degree		I am just a little concerned about getting a disease from a mosquito.	I have learned about mosquitos from family and friends, but do not regularly read about mosquitos.	Repelling spray	Shock racket							Citronella candles									Electric insect zapper			Bed nets		Spray	Shock rackets
Female	38-57	Graduate degree		I am just a little concerned about getting a disease from a mosquito.	I regularly read popular media and/or news articles about mosquitos, but not scientific research.	Rid house and yard of standing water	Wear long sleeves/pants				Spray-on mosquito repellent with DEET			Citronella candles				Mosquito repellent patches										Long sleeve and pants	Spray with DEET
Male	58 or older	Graduate degree		I am just a little concerned about getting a disease from a mosquito.	I regularly read popular media and/or news articles about mosquitos, but not scientific research.	roll on repellant	burning mosquito 'coils'	spray													Insecticide spray (such as permethrin)					Bed nets		coils	spray	repellant
Male	18-37	Graduate degree		I am just a little concerned about getting a disease from a mosquito.	I regularly read popular media and/or news articles about mosquitos, but not scientific research.	Nets/screens					Spray-on mosquito repellent with DEET			Citronella candles		Mosquito bracelets												Screens	DEET	Citronella
Male	38-57	Graduate degree		I am just a little concerned about getting a disease from a mosquito.	I regularly read popular media and/or news articles about mosquitos, but not scientific research.	rubbed on tea tree oil (distilled from leaves of Melaleuca alternifolia)	Have rubbed fresh aromatic leaves of Myrtaceae plants onto skin	surrounded myself with camp fire smoke	used mosquito protective tents and nets		Spray-on mosquito repellent with DEET	Spray-on natural repellents		Citronella candles									Electric insect zapper	Mosquito coils				mosquito net	tea tree oil lotion	spray on repellent wiht DEET	spray on natural repellent	mosquito coils
Female	58 or older	Graduate degree		I am just a little concerned about getting a disease from a mosquito.	I have learned about mosquitos from family and friends, but do not regularly read about mosquitos.	oil of citronella	no standing water in yard	swat them	beware going outside at dusk and dawn	long sleeves, etc. - cover up	Spray-on mosquito repellent with DEET	Spray-on natural repellents	Essential oils	Citronella candles														oil of citronella	swat them	long sleeves, etc.
Female	38-57	Bachelor's degree (or equivalent)		I am just a little concerned about getting mosquito bites.	I know about mosquitos only from my personal experience with them.	Lemon balm tincture	Citronella candles	Lavender oil	Eat lots of garlic & onions		Spray-on mosquito repellent with DEET	Spray-on natural repellents										Mosquito repelling plants							Can't really say. Rarely use any of these. Rarely get bit.
Female	18-37	Bachelor's degree (or equivalent)		I am just a little concerned about getting mosquito bites.	I have learned about mosquitos from family and friends, but do not regularly read about mosquitos.	Smoke from bonfire	Bat-friendly practices				Spray-on mosquito repellent with DEET	Spray-on natural repellents	Essential oils	Citronella candles														Repellent with DEET	Spray-on natural repellent	Citronella candles	Essential oils
Female	18-37	Graduate degree		I am just a little concerned about getting a disease from a mosquito.	I regularly read popular media and/or news articles about mosquitos, but not scientific research.	Prevent pooling of water	Use screen doors	Make sure dog takes heartworm preventative (heartworm carried by mosquitoes)				Spray-on natural repellents		Citronella candles							Insecticide spray (such as permethrin)							Prevent pooling of water	Personal sprays
Male	58 or older	Graduate degree		I am just a little concerned about getting a disease from a mosquito.	I regularly read popular media and/or news articles about mosquitos, but not scientific research.	remove standing water near home	wear long-sleeved shirts and pants				Spray-on mosquito repellent with DEET			Citronella candles														spray with deet	long-sleeved shirts and pants	remove standing water
Female	58 or older	Bachelor's degree (or equivalent)		I am very concerned about getting mosquito bites.	I regularly read scientific research about mosquitos, but I havenâ€™t conducted research on mosquitos.	Remove standing water around my home	Try to avoid outside at dusk	Citronella plants			Spray-on mosquito repellent with DEET		Essential oils	Citronella candles		Mosquito bracelets				Mosquito Dunks (or other BT product)		Mosquito repelling plants		Mosquito coils				Spray on repellent with Deet
Female	38-57	Some college (no degree)		I am just a little concerned about getting a disease from a mosquito.	I regularly read popular media and/or news articles about mosquitos, but not scientific research.
Female	58 or older	Bachelor's degree (or equivalent)		I am just a little concerned about getting mosquito bites.	I regularly read popular media and/or news articles about mosquitos, but not scientific research.	Bug Jacket	Avoid being out at time of day when most bugs out				Spray-on mosquito repellent with DEET	Spray-on natural repellents																Bug Jacket	repellant with DEET (I don't use spray, but liquid)
Male	38-57	Graduate degree		I am just a little concerned about getting a disease from a mosquito.	I have learned about mosquitos from family and friends, but do not regularly read about mosquitos.	spray on repellent	coil repellent	stay inside at night	take a shower	electric insect zapper	Spray-on mosquito repellent with DEET	Spray-on natural repellents							Medications (such as vitamin B or garlic pills)		Insecticide spray (such as permethrin)			Mosquito coils		Bed nets		Mosquito coils	spray on mosquito repellent	electric insect zapper	bed nets	insecticide spray
Male	38-57	Graduate degree		I am just a little concerned about getting a disease from a mosquito.	I have learned about mosquitos from family and friends, but do not regularly read about mosquitos.	Swatting and smashing them	Long sleeves/pants				Spray-on mosquito repellent with DEET			Citronella candles									Electric insect zapper					Long sleeves/pants	DEET	Swatting/smashing
Female	18-37	Graduate degree		I am just a little concerned about getting a disease from a mosquito.	I regularly read popular media and/or news articles about mosquitos, but not scientific research.	Using special plants	Net				Spray-on mosquito repellent with DEET															Bed nets		Spray on mosquitoes repellent with DEET	Bed net
Male	58 or older	Graduate degree		I am just a little concerned about getting a disease from a mosquito.	I regularly read popular media and/or news articles about mosquitos, but not scientific research.	Screens	Coils	Citronella candles	Nets		Spray-on mosquito repellent with DEET																	Screens	Nets	Coils	Repellent spray	Citronella candle
Male	18-37	Graduate degree		I am just a little concerned about getting a disease from a mosquito.	I regularly read popular media and/or news articles about mosquitos, but not scientific research.	Screens on windows	Vitamin B complex	Loose clothing covering exposed areas	Candles/ lamps	Topical DEET repellent etc				Citronella candles								Mosquito repelling plants	Electric insect zapper	Mosquito coils	Insecticide-treated clothing			Non treated Clothing	Window screens	DEET	Candles	Coils
Female	38-57	Graduate degree		I am just a little concerned about getting a disease from a mosquito.	I have conducted research on mosquitos.	Screens on windows and patio doors	fan on high in bedroom at night	DEET spray repellant																Mosquito coils				Screens	topical repellant with DEET
Female	38-57	Graduate degree		I am just a little concerned about getting a disease from a mosquito.	I regularly read popular media and/or news articles about mosquitos, but not scientific research.	clothing	homemade body butter with repellent essential oils	Commercial non-DEET repellent	DEET-containing spray					Citronella candles														unsure of ranking
Female	58 or older	Graduate degree		I am just a little concerned about getting a disease from a mosquito.	I regularly read popular media and/or news articles about mosquitos, but not scientific research.	Avon Product	Repellant Sprays	Dryer Sheets	Cintronela Candles		Spray-on mosquito repellent with DEET																	Avon Product	Cintronela Candles	Repellant Sprays	Dryer Sheets
Female	18-37	Some college (no degree)		I am just a little concerned about getting a disease from a mosquito.	I have learned about mosquitos from family and friends, but do not regularly read about mosquitos.	scented candles	off				Spray-on mosquito repellent with DEET			Citronella candles														Spray on repellents	Citronella Candles
Female	18-37	Some college (no degree)		I am just a little concerned about getting a disease from a mosquito.	I have learned about mosquitos from family and friends, but do not regularly read about mosquitos.	Lavender	Candle repellent				Spray-on mosquito repellent with DEET	Spray-on natural repellents	Essential oils	Citronella candles														Deet spray	Lavender	Candles
Female	38-57	Graduate degree		I am just a little concerned about getting a disease from a mosquito.	I have learned about mosquitos from family and friends, but do not regularly read about mosquitos.	OFF spray					Spray-on mosquito repellent with DEET			Citronella candles														OFF
Female	58 or older	Some college (no degree)		I am just a little concerned about getting a disease from a mosquito.	I regularly read popular media and/or news articles about mosquitos, but not scientific research.	Essential oils mixed with water and/or witch hazel - have used Eucalyptus and Lemon grass.					Spray-on mosquito repellent with DEET					Mosquito bracelets							Electric insect zapper					Essential oils in a sprayer mixed with water	Spray on repellant with Deet
Female	38-57	Graduate degree		I am just a little concerned about getting a disease from a mosquito.	I regularly read popular media and/or news articles about mosquitos, but not scientific research.	Citronella candles	Herbal repellents - citronella, lemangrass, eucalyptus etc	DEET	Facial netting																		None of the above	Herbal repellents	DEET	Netting	Citronella candles
Female	38-57	Graduate degree		I am just a little concerned about getting a disease from a mosquito.	I regularly read popular media and/or news articles about mosquitos, but not scientific research.	no standing water	keep all skin covered	certain plants	garlic		Spray-on mosquito repellent with DEET								Medications (such as vitamin B or garlic pills)			Mosquito repelling plants	Electric insect zapper	Mosquito coils				mosquito repellent	coils	zapper
Female	18-37	Graduate degree		I am just a little concerned about getting a disease from a mosquito.	I regularly read popular media and/or news articles about mosquitos, but not scientific research.	repelent					Spray-on mosquito repellent with DEET	Spray-on natural repellents																repelent	sprey
Female	18-37	Graduate degree		I am just a little concerned about getting a disease from a mosquito.	I regularly read scientific research about mosquitos, but I havenâ€™t conducted research on mosquitos.	Bug Spray	Citronella candles																Electric insect zapper	Mosquito coils				Bug Spray	Candles	Zapper	Coils
Female	38-57	Graduate degree		I am just a little concerned about getting a disease from a mosquito.	I have learned about mosquitos from family and friends, but do not regularly read about mosquitos.	Muskol insect repellent					Spray-on mosquito repellent with DEET	Spray-on natural repellents																deet
Female	18-37	Graduate degree		I am just a little concerned about getting a disease from a mosquito.	I regularly read popular media and/or news articles about mosquitos, but not scientific research.	Use DEEt repelant	make sure no standing water on my property	Go indoors during dusk hours if possible	Wear long sleeves and pants																		None of the above	DEET repelant
Female	38-57	Graduate degree		I am just a little concerned about getting a disease from a mosquito.	I regularly read scientific research about mosquitos, but I havenâ€™t conducted research on mosquitos.	topical spray	topical lotion	ariel sprays	burn coils		Spray-on mosquito repellent with DEET	Spray-on natural repellents												Mosquito coils	Insecticide-treated clothing	Bed nets		spray with DEET	burn coils
Female	38-57	Graduate degree		I am just a little concerned about getting a disease from a mosquito.	I know about mosquitos only from my personal experience with them.	Centaura repellent	OFF repellent	Vicks Vaporub			Spray-on mosquito repellent with DEET	Spray-on natural repellents	Essential oils		Sonic repellers	Mosquito bracelets					Insecticide spray (such as permethrin)							DEET repellent	Permethrin	Essential oils
Male	18-37	Bachelor's degree (or equivalent)		I am just a little concerned about getting mosquito bites.	I have conducted research on mosquitos.	DEET	Picardin	Bed net	Mosquito coils				Essential oils								Insecticide spray (such as permethrin)				Insecticide-treated clothing			DEET	Bed nets
Female	18-37	Bachelor's degree (or equivalent)		I am very concerned about getting mosquito bites.	I know about mosquitos only from my personal experience with them.	Mosquito/bug spray	Outside repellant fire lamps	repellant candles																			None of the above	outside fire lamps, but only when they're new	Bug spray	Candles
Male	18-37	Associate's degree (or equivalent)		I am just a little concerned about getting a disease from a mosquito.	I regularly read scientific research about mosquitos, but I havenâ€™t conducted research on mosquitos.	Citronella oil in torches	Burning spirals of green stuff	Fly screens and staying indoors	Bug zapper			Spray-on natural repellents			Sonic repellers						Insecticide spray (such as permethrin)	Mosquito repelling plants		Mosquito coils				Mosquito repellant spray	Citronella	Mozzy coils
Female	18-37	Bachelor's degree (or equivalent)		I am very concerned about getting mosquito bites.	I have conducted research on mosquitos.
Male	38-57	Graduate degree		I am just a little concerned about getting a disease from a mosquito.	I have conducted research on mosquitos.	DEET	PMD				Spray-on mosquito repellent with DEET	Spray-on natural repellents		Citronella candles														DEET	Nets
Female	38-57	Graduate degree		I am just a little concerned about getting a disease from a mosquito.	I know very little about mosquitos.	Deet spray	skin so soft from avon				Spray-on mosquito repellent with DEET	Spray-on natural repellents		Citronella candles										Mosquito coils				deet spray
Female	18-37	Bachelor's degree (or equivalent)		I am just a little concerned about getting mosquito bites.	I have learned about mosquitos from family and friends, but do not regularly read about mosquitos.	Citronella oil/candles	kids wristbands brought at pharmacy to repel	stickers to put on kids shirts to repel	spray on repellent	coils	Spray-on mosquito repellent with DEET	Spray-on natural repellents	Essential oils	Citronella candles		Mosquito bracelets		Mosquito repellent patches				Mosquito repelling plants	Electric insect zapper	Mosquito coils				wrist Bands	spray on repellent
Female	38-57	Graduate degree		I am just a little concerned about getting a disease from a mosquito.	I regularly read popular media and/or news articles about mosquitos, but not scientific research.	Plants	Screens				Spray-on mosquito repellent with DEET	Spray-on natural repellents	Essential oils	Citronella candles	Sonic repellers	Mosquito bracelets				Mosquito Dunks (or other BT product)	Insecticide spray (such as permethrin)	Mosquito repelling plants			Insecticide-treated clothing			Deet sprayers	Mosquito dunks	Insecticides
Male	58 or older	Bachelor's degree (or equivalent)		I am very concerned about getting a disease from a mosquito.	I regularly read popular media and/or news articles about mosquitos, but not scientific research.	Spraying gardens	Personal Application					Spray-on natural repellents		Citronella candles		Mosquito bracelets			Medications (such as vitamin B or garlic pills)			Mosquito repelling plants						Spray on repellants	Mosquito Repelling Plants	Citronella Candles	Mosquito Bracelets
Female	18-37	Bachelor's degree (or equivalent)		I am very concerned about getting mosquito bites.	I regularly read popular media and/or news articles about mosquitos, but not scientific research.	Fans	Bug repellant	Long clothing	Dumping things with water around home			Spray-on natural repellents		Citronella candles		Mosquito bracelets												Long clothing	Natural repellant spray	Fans
Male	38-57	Graduate degree		I am just a little concerned about getting a disease from a mosquito.	I regularly read scientific research about mosquitos, but I havenâ€™t conducted research on mosquitos.	Smoke	Tiger balm				Spray-on mosquito repellent with DEET			Citronella candles							Insecticide spray (such as permethrin)				Insecticide-treated clothing	Bed nets		Deet	Picardin
Female	18-37	Bachelor's degree (or equivalent)		I am just a little concerned about getting a disease from a mosquito.	I have learned about mosquitos from family and friends, but do not regularly read about mosquitos.	Bug spray	Long sleeves/pants	Candles			Spray-on mosquito repellent with DEET	Spray-on natural repellents	Essential oils	Citronella candles														Deet	Clothes
Male	18-37	Some college (no degree)		I am just a little concerned about getting a disease from a mosquito.	I have learned about mosquitos from family and friends, but do not regularly read about mosquitos.	Ingesting adequate amounts of garlic	Ingesting adequate amounts of oranges/lemons and leaving peels in trouble areas	Generic/traditional bug sprays	Using those tiki torches when camping/BBQing		Spray-on mosquito repellent with DEET	Spray-on natural repellents		Citronella candles					Medications (such as vitamin B or garlic pills)			Mosquito repelling plants	Electric insect zapper			Bed nets		Ingestion of Garlic	Consumption of Oranges/lemons and using peels	Tiki torches	Bed nets when camping	Bug off mosquito repellent
Female	18-37	Bachelor's degree (or equivalent)		I am just a little concerned about getting mosquito bites.	I regularly read popular media and/or news articles about mosquitos, but not scientific research.	Insect repellent	Candles				Spray-on mosquito repellent with DEET			Citronella candles														repellent
Female	38-57	Bachelor's degree (or equivalent)		I am just a little concerned about getting a disease from a mosquito.	I have learned about mosquitos from family and friends, but do not regularly read about mosquitos.	lemon geranium at home	citronilla oil infused in water as a natural spray	topical repellant	citronilla candles		Spray-on mosquito repellent with DEET																	lemon geranium works well naturally	spray repellent
Male	38-57	Bachelor's degree (or equivalent)		I am just a little concerned about getting mosquito bites.	I regularly read scientific research about mosquitos, but I havenâ€™t conducted research on mosquitos.	Head netting and bed netting when camping	tight screens on doors and windows				Spray-on mosquito repellent with DEET			Citronella candles										Mosquito coils				Deet repellents	coils	netting
Female	58 or older	Bachelor's degree (or equivalent)		I am just a little concerned about getting mosquito bites.	I know about mosquitos only from my personal experience with them.	citronella oil and candles	draining outdoor stagnate water containers	protective clothing	wood fire smoke	netting over bed, screens on windows	Spray-on mosquito repellent with DEET	Spray-on natural repellents							Medications (such as vitamin B or garlic pills)				Electric insect zapper	Mosquito coils	Insecticide-treated clothing			protective clothing	screens, bed netting	DEET
Male	18-37	Some college (no degree)		I am just a little concerned about getting a disease from a mosquito.	I regularly read popular media and/or news articles about mosquitos, but not scientific research.	repelentes liquidos de tomada	repelente loÃ§ao corporal	vela e essencias de citronela	cravo e laranja		Spray-on mosquito repellent with DEET	Spray-on natural repellents		Citronella candles							Insecticide spray (such as permethrin)							inseticida spray	inseticida de tomada1	repelente corporal
Female	58 or older	Graduate degree		I am just a little concerned about getting a disease from a mosquito.	I know about mosquitos only from my personal experience with them.	Screens on windows and doors	Insect repellent	Long-sleeved shirts and long pants in mosquito season	Don't allow standing water near a residence																		None of the above	Screens on windows and doors	Long pants and long-sleeved shirts	Remove standing water	Insect repellant
Female	18-37	Some college (no degree)		I am just a little concerned about getting a disease from a mosquito.	I have learned about mosquitos from family and friends, but do not regularly read about mosquitos.	Off! Mosquito Repellant Spray	Off! Mosquito Repellant Outdoor Candle				Spray-on mosquito repellent with DEET	Spray-on natural repellents		Citronella candles		Mosquito bracelets							Electric insect zapper					Mosquito spray with DEET	Spray-on natural repellants	Citronella Candles	Electric insect zapper	Mosquito braclets
Female	18-37	Graduate degree		I am just a little concerned about getting a disease from a mosquito.	I regularly read scientific research about mosquitos, but I havenâ€™t conducted research on mosquitos.	spray	minimizing habitat	plants/fish	net					Citronella candles										Mosquito coils				spray with DEET	net	candles	coils
Female	18-37	Graduate degree		I am just a little concerned about getting a disease from a mosquito.	I have learned about mosquitos from family and friends, but do not regularly read about mosquitos.	Smoke from cow dung cake	Smoke from Burn dry Neem leaves with cow dung cake	Cover body with clothes	Neat and clean surroundings, not letting water to stand in any place												Insecticide spray (such as permethrin)		Electric insect zapper	Mosquito coils		Bed nets		Liquid vaporizer machine	Repellent fast cards and coils	Spray	Bed nets	Repellent creams
Male	18-37	Graduate degree		I am just a little concerned about getting a disease from a mosquito.	I regularly read popular media and/or news articles about mosquitos, but not scientific research.	Smoke of burning coffee powder								Citronella candles							Insecticide spray (such as permethrin)		Electric insect zapper					Electric insect zapper	insecticide spray	Smoke of burning coffee	citronella candle
Female	18-37	Graduate degree		I am just a little concerned about getting a disease from a mosquito.	I regularly read popular media and/or news articles about mosquitos, but not scientific research.	Smoking	Drinking tonic water	Mosquito net			Spray-on mosquito repellent with DEET	Spray-on natural repellents		Citronella candles												Bed nets		Mosquito nets	Deet spray
Male	18-37	Some college (no degree)		I am just a little concerned about getting a disease from a mosquito.	I regularly read scientific research about mosquitos, but I havenâ€™t conducted research on mosquitos.	Smoke	Fires	Covering exposed skin with clothing			Spray-on mosquito repellent with DEET	Spray-on natural repellents		Citronella candles									Electric insect zapper	Mosquito coils				Smoke	Clothing	Spray on repellant	Citronella candles
Female	38-57	Graduate degree		I am just a little concerned about getting a disease from a mosquito.	I regularly read popular media and/or news articles about mosquitos, but not scientific research.
Female	38-57	Graduate degree		I am just a little concerned about getting a disease from a mosquito.	I regularly read popular media and/or news articles about mosquitos, but not scientific research.	Eliminate standing water asap					Spray-on mosquito repellent with DEET																	Eliminate standing water
Female	38-57	Graduate degree		I am just a little concerned about getting a disease from a mosquito.	I regularly read popular media and/or news articles about mosquitos, but not scientific research.	Avoid areas and times when mosquitoes are around	Wear clothes that cover arms/legs	Take high dose of vitamin B	Have a source of smoke close by (cigarrete, fire place)		Spray-on mosquito repellent with DEET	Spray-on natural repellents		Citronella candles												Bed nets		Mosquito repellent	Physical protection (bed nets, clothes)	Vitamin B
Female	38-57	Associate's degree (or equivalent)		I am very concerned about getting mosquito bites.	I know about mosquitos only from my personal experience with them.	Spray	Heavy Clothing				Spray-on mosquito repellent with DEET	Spray-on natural repellents		Citronella candles		Mosquito bracelets												Spray DEET	Bracelet	Candle
Female	18-37	Bachelor's degree (or equivalent)		I am just a little concerned about getting mosquito bites.	I know about mosquitos only from my personal experience with them.	Planting insect repelling plants and herbs.	Using essential oils.	Long sleeve clothing			Spray-on mosquito repellent with DEET	Spray-on natural repellents		Citronella candles														Spray on natural repellent	Deep repellent
Female	38-57	Graduate degree		I am just a little concerned about getting a disease from a mosquito.	I regularly read popular media and/or news articles about mosquitos, but not scientific research.	Citronella					Spray-on mosquito repellent with DEET	Spray-on natural repellents																Spray on natural repellent
Male	18-37	Graduate degree		I am just a little concerned about getting a disease from a mosquito.	I regularly read scientific research about mosquitos, but I havenâ€™t conducted research on mosquitos.	Spray on repellant with DEET	Citronella candles	Mosquito bracelet															Electric insect zapper					Spray	Candle
Other	18-37	Some college (no degree)		I am just a little concerned about getting a disease from a mosquito.	I know about mosquitos only from my personal experience with them.
Female	38-57	Graduate degree		I am just a little concerned about getting a disease from a mosquito.	I regularly read popular media and/or news articles about mosquitos, but not scientific research.	remove standing water	keep screens over rain barrels				Spray-on mosquito repellent with DEET	Spray-on natural repellents		Citronella candles														repellent with DEET	removing standing water from yard
Male	18-37	Some college (no degree)		I am just a little concerned about getting a disease from a mosquito.	I regularly read popular media and/or news articles about mosquitos, but not scientific research.	repellant spray	mosquito net	clothing	mosquito magnet	Bonfire-smoke, repeling incense, bracelet		Spray-on natural repellents	Essential oils	Citronella candles	Sonic repellers		Vitamin B patches	Mosquito repellent patches	Medications (such as vitamin B or garlic pills)	Mosquito Dunks (or other BT product)	Insecticide spray (such as permethrin)	Mosquito repelling plants	Electric insect zapper	Mosquito coils	Insecticide-treated clothing			Bonfire- smoke	mosquito magnet	clothing	repellant spray	repelling insence
Female	38-57	Bachelor's degree (or equivalent)		I am very concerned about getting mosquito bites.	I know about mosquitos only from my personal experience with them.	dont have standing water around	use repellants	dont go outside when they are out	**I'm allergic to repellant, and I break out in hives when I am bit by them		Spray-on mosquito repellent with DEET	Spray-on natural repellents																stay indoors	dont allow for standing water	wear wrist band repellants
Female	38-57	High school only (no college)		I am very concerned about getting mosquito bites.	I know very little about mosquitos.	off						Spray-on natural repellents		Citronella candles							Insecticide spray (such as permethrin)	Mosquito repelling plants	Electric insect zapper					I have never found anything that works
Female	38-57	Associate's degree (or equivalent)		I am very concerned about getting mosquito bites.	I know about mosquitos only from my personal experience with them.						Spray-on mosquito repellent with DEET		Essential oils															Spray
Male	18-37	Some college (no degree)		I am just a little concerned about getting a disease from a mosquito.	I know about mosquitos only from my personal experience with them.	Staying Indoors	Wearing long clothing				Spray-on mosquito repellent with DEET													Mosquito coils				Repellent	Coils	Long clothing	Indoors
Female	38-57	High school only (no college)		I am very concerned about getting a disease from a mosquito.	I know about mosquitos only from my personal experience with them.	Dryer sheet in pocket	Repellent with deet	Citronella candles	Vicks	Lavender oil					Sonic repellers	Mosquito bracelets	Vitamin B patches	Mosquito repellent patches	Medications (such as vitamin B or garlic pills)	Mosquito Dunks (or other BT product)	Insecticide spray (such as permethrin)	Mosquito repelling plants		Mosquito coils	Insecticide-treated clothing	Bed nets		Repellent with deet
Female	18-37	Associate's degree (or equivalent)		I am very concerned about getting mosquito bites.	I regularly read scientific research about mosquitos, but I havenâ€™t conducted research on mosquitos.	Eucalyptus Essential OIls	Baby Oil	Lemongrass oils			Spray-on mosquito repellent with DEET	Spray-on natural repellents		Citronella candles									Electric insect zapper	Mosquito coils				Spray-on mosquito repellent with DEET	Essential oils	Electric insect zapper	Mosquito coils	Spray-on natural repellents
Female	38-57	Graduate degree		I am just a little concerned about getting a disease from a mosquito.	I regularly read popular media and/or news articles about mosquitos, but not scientific research.	Wearing long sleeves/pants when working outside	Making sure there is no standing water around yard	Use of an electric fan to keep them away			Spray-on mosquito repellent with DEET	Spray-on natural repellents		Citronella candles		Mosquito bracelets						Mosquito repelling plants						Spray on natural repelent	Long sleeves/pants	Citronella products	Reducing standing water	Plants
Female	18-37	Bachelor's degree (or equivalent)		I rarely think about mosquitos.	I know about mosquitos only from my personal experience with them.	Bug spray	Citronella candles	Rosemary on the barbecue															Electric insect zapper					Electric insect zapper	Insect repellent spray	Rosemary on the barbecue	Citronella candles
Female	18-37	Some college (no degree)		I am just a little concerned about getting a disease from a mosquito.	I know about mosquitos only from my personal experience with them.	Bug Spray					Spray-on mosquito repellent with DEET	Spray-on natural repellents		Citronella candles									Electric insect zapper					Bug spray	Bed net	Electric zapper	Citronella candle	Essential oils
Female	38-57	Associate's degree (or equivalent)		I am very concerned about getting mosquito bites.	I regularly read popular media and/or news articles about mosquitos, but not scientific research.	Keep water moving in waterfalls	Don't allow water to become stagnant	Run fans			Spray-on mosquito repellent with DEET	Spray-on natural repellents		Citronella candles						Mosquito Dunks (or other BT product)	Insecticide spray (such as permethrin)	Mosquito repelling plants	Electric insect zapper	Mosquito coils	Insecticide-treated clothing			Spray on natural repellants	Fans	Mosquito dunks	Insecticide spray
Female	38-57	Graduate degree		I am just a little concerned about getting a disease from a mosquito.	I regularly read scientific research about mosquitos, but I havenâ€™t conducted research on mosquitos.	Citronella candles	Mosquito repellent	Mosquito nets over beds	Fans over doors							Mosquito bracelets					Insecticide spray (such as permethrin)							Insecticides	Mosquito nets	Mosquito repellent	Fans over doors	Citronella candles
Male	18-37	Graduate degree		I am just a little concerned about getting a disease from a mosquito.	I regularly read scientific research about mosquitos, but I havenâ€™t conducted research on mosquitos.	Mosquito repellents	Mosquito control (chemicals)	Mosquito control (taking away breeding places)			Spray-on mosquito repellent with DEET	Spray-on natural repellents		Citronella candles							Insecticide spray (such as permethrin)		Electric insect zapper		Insecticide-treated clothing	Bed nets		Insect spray And repellent
Female	18-37	Some college (no degree)		I am just a little concerned about getting a disease from a mosquito.	I regularly read popular media and/or news articles about mosquitos, but not scientific research.	Deet spray repelant	The stuff you wash your clothes with to make them repel bugs	Repelant candle			Spray-on mosquito repellent with DEET			Citronella candles											Insecticide-treated clothing			Deet	Insectocide clothes	Candles
Female	18-37	Bachelor's degree (or equivalent)		I am just a little concerned about getting mosquito bites.	I have learned about mosquitos from family and friends, but do not regularly read about mosquitos.	Citronella spray	Commercial mosquito lotion	Mosquito net	Patches	Mosquito coils	Spray-on mosquito repellent with DEET				Sonic repellers	Mosquito bracelets	Vitamin B patches		Medications (such as vitamin B or garlic pills)	Mosquito Dunks (or other BT product)	Insecticide spray (such as permethrin)	Mosquito repelling plants	Electric insect zapper		Insecticide-treated clothing			Citronella spray	Commercial repellent lotion	Patch	Mosquito coils	Nets
Female	58 or older	Graduate degree		I am just a little concerned about getting a disease from a mosquito.	I regularly read popular media and/or news articles about mosquitos, but not scientific research.	commercial insect repellant	citronella candles	Avon skin-so-soft	electronic mosquito repeller																		None of the above	insect spray with Deet	cover up with clothing
Female	18-37	Graduate degree		I am just a little concerned about getting a disease from a mosquito.	I regularly read popular media and/or news articles about mosquitos, but not scientific research.	Citronella Candles					Spray-on mosquito repellent with DEET	Spray-on natural repellents																Spray on repellant with DEET	Citronella Candles	Spray on Natural Repellants
Female	18-37	Some college (no degree)		I am just a little concerned about getting a disease from a mosquito.	I have learned about mosquitos from family and friends, but do not regularly read about mosquitos.			Vector control sprays ditch and pecan orchard			Spray-on mosquito repellent with DEET				Sonic repellers													Vector spray	Spray-on mosquito repellent
Female	18-37	Graduate degree		I am just a little concerned about getting a disease from a mosquito.	I have conducted research on mosquitos.	bed nets	deet	prevent water from pooling in containers on property						Citronella candles							Insecticide spray (such as permethrin)							repellant with deet	permethrin	bed nets	removing standing water	citronella candles
Female	18-37	Some college (no degree)		I am just a little concerned about getting a disease from a mosquito.	I have learned about mosquitos from family and friends, but do not regularly read about mosquitos.
Male	18-37	Graduate degree		I am just a little concerned about getting a disease from a mosquito.	I regularly read popular media and/or news articles about mosquitos, but not scientific research.	DEET spray	Wrist bands	Citronella candles	Mosquito coils											Mosquito Dunks (or other BT product)			Electric insect zapper			Bed nets		DEET spray	Nets	Coils	Zapper	Wrist bands
Female	38-57	Associate's degree (or equivalent)		I am just a little concerned about getting a disease from a mosquito.	I regularly read popular media and/or news articles about mosquitos, but not scientific research.	citronella, oil/sticks	Sandlewood sticks/burneres	Lemon bervina plant	Poisions in can		Spray-on mosquito repellent with DEET	Spray-on natural repellents	Essential oils	Citronella candles							Insecticide spray (such as permethrin)	Mosquito repelling plants		Mosquito coils		Bed nets		Poision in a can	Sandlewoods sticks	Citronella oil / burner	Plants
Male	58 or older	Graduate degree		I am just a little concerned about getting a disease from a mosquito.	I regularly read popular media and/or news articles about mosquitos, but not scientific research.	mosquito coils	insects repellent spray							Citronella candles												Bed nets		Bed nets	mosquito coils	insects repellent spray	Citronella candles
Female	18-37	Graduate degree		I am just a little concerned about getting a disease from a mosquito.	I know about mosquitos only from my personal experience with them.	Spray on or cream repellent	mats or liquid that are heated for the room	candles	wristbands	fan														Mosquito coils		Bed nets		Fan	mats in the room	repellent spray
Female	18-37	Bachelor's degree (or equivalent)		I am just a little concerned about getting mosquito bites.	I regularly read scientific research about mosquitos, but I havenâ€™t conducted research on mosquitos.	Bug spray						Spray-on natural repellents		Citronella candles														Spray	Candles
Female	18-37	Bachelor's degree (or equivalent)		I am just a little concerned about getting a disease from a mosquito.	I have learned about mosquitos from family and friends, but do not regularly read about mosquitos.	Clove oil	Citronella candles	Wearing long sleeved clothing/pants	OFF Deep Woods Spray Repellent			Spray-on natural repellents							Medications (such as vitamin B or garlic pills)							Bed nets		bed nets	clove oil	OFF Deep Woods Spray Repellent	spray on natural repellents	Citronella candles
Male	38-57	Bachelor's degree (or equivalent)		I am just a little concerned about getting a disease from a mosquito.	I have learned about mosquitos from family and friends, but do not regularly read about mosquitos.	Citrus candles	repellent	keep windows and doors closed	just squash them manually														Electric insect zapper			Bed nets		just squash them manually
Female	38-57	Graduate degree		I am just a little concerned about getting a disease from a mosquito.	I regularly read popular media and/or news articles about mosquitos, but not scientific research.	Slapping at them - I don't react to bites	Screening	Long clothes	Avoiding outdoors in the evening and shady damp areas	Dump out standing water	Spray-on mosquito repellent with DEET																	Screening	Avoiding evening hours/shady damp areas	Long clothes	DEET	Water dumping
Female	58 or older	Graduate degree		I am just a little concerned about getting a disease from a mosquito.	I regularly read popular media and/or news articles about mosquitos, but not scientific research.	Remove standing water	Encourage bats, birds, amphibians and reptilesKee to frequent the yard	DEET free insect repellant	Use citronella goat soap for showers	Keep a pesticide-free yard which won't kill spiders	Spray-on mosquito repellent with DEET																	Bats, birds, frogs	Citronella soap	No standing water	Spray with DEET but do not use this anymore
Female	18-37	Graduate degree		I am just a little concerned about getting a disease from a mosquito.	I regularly read popular media and/or news articles about mosquitos, but not scientific research.	Spray repellents	Remove standing water							Citronella candles														Spray repellents
Female	58 or older	Graduate degree		I am just a little concerned about getting a disease from a mosquito.	I regularly read popular media and/or news articles about mosquitos, but not scientific research.	citronella	ridding areas of standing water	sonic repellers			Spray-on mosquito repellent with DEET	Spray-on natural repellents		Citronella candles	Sonic repellers								Electric insect zapper	Mosquito coils		Bed nets		DEET sprays	natural repellents	bed nets	citronella	zapper
Female	38-57	Bachelor's degree (or equivalent)		I am just a little concerned about getting mosquito bites.	I have learned about mosquitos from family and friends, but do not regularly read about mosquitos.	Clean the space	Use some kind of medicinal flowers	Natural plants like "erva cidreira" and "citronella"	Burn some plants that smells strong			Spray-on natural repellents	Essential oils	Citronella candles								Mosquito repelling plants						Citronella	Natural Spray
Female	38-57	Bachelor's degree (or equivalent)		I am very concerned about getting mosquito bites.	I know about mosquitos only from my personal experience with them.	deep woods off	citronella	avon products (prior to it being marketed as repellant)	eating lots of garlic																		None of the above	deep woods off
Male	18-37	Some college (no degree)		I am just a little concerned about getting a disease from a mosquito.	I have learned about mosquitos from family and friends, but do not regularly read about mosquitos.	Repellent (spray)					Spray-on mosquito repellent with DEET				Sonic repellers						Insecticide spray (such as permethrin)							Insecticide Spray	Spray -on	Sonic Repellers
Female	58 or older	Graduate degree		I am just a little concerned about getting a disease from a mosquito.	I know very little about mosquitos.	smoke from camp fires	citronella candles	skin so soft lotion	orange peels rubbed on skin		Spray-on mosquito repellent with DEET													Mosquito coils		Bed nets		bed nets	DEET
Female	18-37	Graduate degree		I am just a little concerned about getting a disease from a mosquito.	I know about mosquitos only from my personal experience with them.	citronella oil	farmers market repellent				Spray-on mosquito repellent with DEET	Spray-on natural repellents	Essential oils												Insecticide-treated clothing			DEET (unfortunately)	citronella oil based repellent
Female	58 or older	Graduate degree		I am just a little concerned about getting a disease from a mosquito.	I regularly read popular media and/or news articles about mosquitos, but not scientific research.	mosquito repellant - natural and with DEET	clothing	citronella candles	remove standing water							Mosquito bracelets												Repellent	citronella candles
Female	38-57	Graduate degree		I am just a little concerned about getting a disease from a mosquito.	I regularly read popular media and/or news articles about mosquitos, but not scientific research.	Loose clothing	Chemicals (DEET, Permethrin) applied to skin or clothing	Bed netting																			None of the above	DEET	Loose, Permethrin-treated clothing	Bed netting (works, but impairs airflow)
Female	18-37	High school only (no college)		I am very concerned about getting a disease from a mosquito.	I know about mosquitos only from my personal experience with them.	mosquito repellent	going inside if they get too bothersome					Spray-on natural repellents																Not staying outside too long after they get bothersome	repellent
Male	58 or older	Graduate degree		I am just a little concerned about getting a disease from a mosquito.	I regularly read popular media and/or news articles about mosquitos, but not scientific research.	Citronella candles	Repellant, spray on	Fans	Netting (head, bed, etc.)				Essential oils			Mosquito bracelets								Mosquito coils		Bed nets		Repellant	Netting
Female	38-57	Graduate degree		I am just a little concerned about getting a disease from a mosquito.	I have learned about mosquitos from family and friends, but do not regularly read about mosquitos.	Mosquito repellant with DEET	Good thick cloth	Citronella candles	Indoors: mosquito nets at the windows	Indoors: Chemically treated rectangular small carton which release a mosquito deadly substance when warmed.	Spray-on mosquito repellent with DEET			Citronella candles														Mosquito repellant with DEET	Good thick cloth	Citronella candles
Female	18-37	Bachelor's degree (or equivalent)		I am just a little concerned about getting mosquito bites.	I know about mosquitos only from my personal experience with them.	Bug spray with deet	long clothes	candles	bug zapper																		None of the above	long clothes	bug spray with deet
Female	38-57	Graduate degree		I am just a little concerned about getting a disease from a mosquito.	I know very little about mosquitos.	Avon Skin So Soft	Off Spray	Dryer Sheets			Spray-on mosquito repellent with DEET			Citronella candles	Sonic repellers	Mosquito bracelets												Citronella Candles	Bug Spray	Skin So Soft Spray	Bug Bracelets
Female	58 or older	Graduate degree		I am just a little concerned about getting a disease from a mosquito.	I know about mosquitos only from my personal experience with them.	BT	Water wiggler which keeps water moving	Pond fountain which keeps water moving	adding a very small amount of oil to pond water	taking care to leave NO standing water		Spray-on natural repellents		Citronella candles														BT	moving water	natural repellents
Female	18-37	Graduate degree		I am just a little concerned about getting a disease from a mosquito.	I regularly read scientific research about mosquitos, but I havenâ€™t conducted research on mosquitos.	Natural Oils (Eucalpytus)	Natural Repellent (commercial, non-DEET)	netting	DEET	Picardin spray	Spray-on mosquito repellent with DEET	Spray-on natural repellents	Essential oils					Mosquito repellent patches			Insecticide spray (such as permethrin)			Mosquito coils	Insecticide-treated clothing	Bed nets		DEET	Picardin
Female	38-57	Graduate degree		I am just a little concerned about getting a disease from a mosquito.	I have learned about mosquitos from family and friends, but do not regularly read about mosquitos.	eliminate standing water	swat them dead				Spray-on mosquito repellent with DEET	Spray-on natural repellents		Citronella candles														deet	spray on natural repelants	swatting them
[truncated: 4,233 more rows]
