# Supplementary material for: An online survey of personal mosquito-repellent strategies
Source: PeerJ. 2018 Jul 3;6:e5151. doi: 10.7717/peerj.5151 (PMC6034598; doi:10.7717/peerj.5151)
Supplement: Supplemental Information 3 — This file shows the number of responses from all the countries from which there were responses. [file peerj-06-5151-s003.xlsx]

## Sheet: Sheet1
Region	Countries that responded	Number of responses	Percentage of total responses
Africa	Egypt	4	0.077821
	Libya	1	0.0194553
	Sudan	1	0.0194553
	Eritrea	2	0.0389105
	Nigeria	6	0.116732
	Ethiopia	1	0.0194553
	Ghana	7	0.136187
	Tanzania	1	0.0194553
	Rwanda	1	0.0194553
	Kenya	3	0.0583658
	Gabon	1	0.0194553
	Namibia	6	0.116732
	Zimbabwe	3	0.0583658
	Sierre Leone	1	0.0194553
	Mauritius	2	0.0389105
	South Africa	107	2.08171
	General Africa	1	0.0194553		Total %	2.87938
Asia	China	14	0.272374
	Japan	6	0.116732
	Malaysia	25	0.486381
	South Korea	5	0.0972763
	Pakistan	22	0.428016
	Israel	2	0.0389105
	Turkey	2	0.0389105
	Saudi Arabia	1	0.0194553
	Uzbekistan	1	0.0194553
	Bangledesh	15	0.291829
	India	70	1.36187
	Sri Lanka	18	0.350195
	Philippines	4	0.077821
	Thailand	4	0.077821
	Vietnam	1	0.0194553
	Nepal	1	0.0194553
	Cambodia	1	0.0194553
	Indonesia	3	0.0583658
	Maldives	1	0.0194553
	United Arab Emirates	1	0.0194553		Total %	3.83268
Australia	Australia	249	4.84436
	New Zealand	74	1.43969
	Papua New Guinea	1	0.0194553		Total %	6.3035
Europe	Norway	45	0.875486
	France	9	0.175097
	Sweden	30	0.583658
	Ireland	51	0.992218
	Denmark	39	0.758755
	England	54	1.05058
	Scotland	9	0.175097
	Germany	43	0.836576
	Portugal	10	0.194553
	Spain	49	0.953307
	Italy	4	0.077821
	Netherlands	4	0.077821
	Austria	6	0.116732
	Greenland	1	0.0194553
	Switzerland	8	0.155642
	Greece	3	0.0583658
	Poland	2	0.0389105
	Czech Republic	1	0.0194553
	Hungary	1	0.0194553
	Belgium	1	0.0194553
	Romania	2	0.0389105
	Serbia	1	0.0194553		Total %	7.25681
North America	Costa Rica	7	0.136187
	Puerto Rico	2	0.0389105
	Mexico	9	0.175097
	Panama	2	0.0389105
	US Virgin Islands	12	0.233463
	United States	3645	70.9144
	Canada	253	4.92218		Total %	76.4591
South America	Brazil	119	2.31518
	Ecuador	8	0.155642
	Peru	2	0.0389105
	Argentina	7	0.136187
	Columbia	1	0.0194553
	Chile	7	0.136187
	Venezula	24	0.466926		Total %	3.26848
	Total:	5140
